# Supplementary material for: Toxicity of spray adjuvants and tank mix combinations used in almond orchards to adult honey bees (Apis mellifera)
Source: J Econ Entomol. 2023 Sep 1;116(5):1467–80. doi: 10.1093/jee/toad161 (PMC10564267; doi:10.1093/jee/toad161)
Supplement: toad161_suppl_Supplementary_Tables [file toad161_suppl_supplementary_tables.xlsx]

## Sheet: Info
Article Title	Toxicity of Spray Adjuvants and Tank Mix Combinations Used in Almond Orchards to Adult Honey Bees
Journal Name	Journal of Economic Entomology
Author Names	Brandon Shannon*1, Emily Walker*1, Reed Johnson1
Affiliation	*-both authors contributed equally to this work; 1-The Ohio State University, Dept. of Entomology, Wooster, OH, USA
Corresponding Author e-mail	Shannon.325@OSU.edu
Supplementary Information

## Sheet: S1 Data Summary
Treatment Date	Insecticide	Fungicide	Adjuvant	Dose	Dead	Treated
2017-07-05	none	Pristine	none	0	2	20
2017-07-05	none	Pristine	none	0.1	2	20
2017-07-05	none	Pristine	none	1	2	20
2017-07-05	none	Pristine	none	10	1	19
2017-07-11	none	Pristine	none	0	2	20
2017-07-11	none	Pristine	none	0.1	0	20
2017-07-11	none	Pristine	none	1	1	20
2017-07-11	none	Pristine	none	10	1	20
2017-07-12	none	Tilt	none	0	1	20
2017-07-12	none	Tilt	none	0.1	1	20
2017-07-12	none	Tilt	none	1	1	20
2017-07-12	none	Tilt	none	10	1	20
2017-07-13	none	Pristine	none	0	1	19
2017-07-13	none	Pristine	none	0.1	1	20
2017-07-13	none	Pristine	none	1	1	20
2017-07-13	none	Pristine	none	10	0	20
2017-07-14	none	Tilt	none	0	1	20
2017-07-14	none	Tilt	none	0.1	1	20
2017-07-14	none	Tilt	none	1	3	20
2017-07-14	none	Tilt	none	10	0	20
2017-07-14	none	Tilt	Dyne-Amic	0	0	20
2017-07-14	none	Tilt	Dyne-Amic	0.1	0	20
2017-07-14	none	Tilt	Dyne-Amic	1	0	20
2017-07-14	none	Tilt	Dyne-Amic	10	0	20
2017-07-21	Mustang Maxx	none	none	0	0	20
2017-07-21	Mustang Maxx	none	none	0.1	0	20
2017-07-23	none	Tilt	none	0	0	20
2017-07-23	none	Tilt	none	0.1	1	20
2017-07-23	none	Tilt	none	1	1	19
2017-07-23	none	Tilt	none	3	1	19
2017-07-23	none	Tilt	none	10	0	20
2017-07-23	none	Tilt	none	30	2	19
2017-07-23	Mustang Maxx	none	none	0	0	18
2017-07-23	Mustang Maxx	none	none	0.1	2	20
2017-07-23	Mustang Maxx	none	none	1	20	20
2017-07-24	Mustang Maxx	none	none	0	1	20
2017-07-24	Mustang Maxx	none	none	0.1	2	20
2017-07-24	Mustang Maxx	none	none	1	18	19
2017-07-25	none	Tilt	none	0	0	19
2017-07-25	none	Tilt	none	0.1	0	20
2017-07-25	none	Tilt	none	1	1	21
2017-07-25	none	Tilt	none	3	4	20
2017-07-25	none	Tilt	none	10	3	20
2017-07-25	none	Tilt	none	30	2	20
2017-07-25	Mustang Maxx	none	none	0	2	20
2017-07-25	Mustang Maxx	none	none	0.1	3	20
2017-07-25	Mustang Maxx	none	none	1	15	20
2017-07-26	none	Pristine	none	0	1	20
2017-07-26	none	Pristine	none	30	1	20
2017-07-26	Mustang Maxx	none	none	0	2	20
2017-07-26	Mustang Maxx	none	none	1	19	20
2017-07-27	none	Tilt	none	0	0	20
2017-07-27	none	Tilt	none	0.1	0	20
2017-07-27	none	Tilt	none	1	0	20
2017-07-27	none	Tilt	none	3	0	20
2017-07-27	none	Tilt	none	10	2	20
2017-07-27	none	Tilt	none	30	0	20
2017-07-27	Mustang Maxx	none	none	0	1	20
2017-07-27	Mustang Maxx	none	none	1	9	20
2017-07-29	Intrepid	Pristine	none	0	1	19
2017-07-29	Intrepid	Pristine	none	1	2	20
2017-07-30	Mustang Maxx	none	none	0	0	20
2017-07-30	Mustang Maxx	none	none	1	12	20
2017-09-20	Mustang Maxx	none	none	0	0	20
2017-09-20	Mustang Maxx	none	none	1	14	20
2018-06-07	Mustang Maxx	none	none	0	1	20
2018-06-07	Mustang Maxx	none	none	1	20	21
2018-06-12	none	Tilt	none	0	0	20
2018-06-12	none	Tilt	none	0.1	1	20
2018-06-12	none	Tilt	none	1	0	20
2018-06-12	none	Tilt	none	10	0	20
2018-06-12	none	Tilt	none	30	0	20
2018-06-12	none	Tilt	none	0	0	20
2018-06-12	none	Tilt	none	0.1	0	20
2018-06-12	none	Tilt	none	1	0	20
2018-06-12	none	Tilt	none	10	0	20
2018-06-12	none	Tilt	none	30	1	20
2018-06-13	none	Tilt	none	0	0	20
2018-06-13	none	Tilt	none	0.1	0	20
2018-06-13	none	Tilt	none	1	1	21
2018-06-13	none	Tilt	none	10	1	20
2018-06-13	none	Tilt	none	30	2	20
2018-06-13	none	Tilt	none	100	13	20
2018-06-26	none	Tilt	none	0	2	20
2018-06-26	none	Tilt	none	0.1	1	20
2018-06-26	none	Tilt	none	1	5	20
2018-06-26	none	Tilt	none	10	0	20
2018-06-26	none	Tilt	none	30	1	20
2018-07-01	Intrepid	none	none	0	0	20
2018-07-01	Intrepid	none	none	0.1	0	20
2018-07-01	Intrepid	none	none	1	0	21
2018-07-01	Intrepid	none	none	10	1	20
2018-07-01	Intrepid	none	none	30	0	20
2018-07-05	Intrepid	none	none	0	0	20
2018-07-05	Intrepid	none	none	0.1	0	19
2018-07-05	Intrepid	none	none	1	1	20
2018-07-05	Intrepid	none	none	10	0	20
2018-07-05	Intrepid	none	none	30	2	20
2018-07-05	Intrepid	none	none	100	0	20
2018-07-12	Intrepid	Tilt	none	0	0	20
2018-07-12	Intrepid	Tilt	none	0.1	1	20
2018-07-12	Intrepid	Tilt	none	1	0	20
2018-07-12	Intrepid	Tilt	none	10	0	20
2018-07-12	Intrepid	Tilt	none	30	1	20
2019-05-28	Mustang Maxx	none	none	0	0	21
2019-05-28	Mustang Maxx	none	none	1	9	21
2019-05-28	Mustang Maxx	none	none	10	22	22
2019-05-29	none	none	Dyne-Amic	0	1	20
2019-05-29	none	none	Dyne-Amic	1	1	20
2019-05-29	none	none	Dyne-Amic	3	1	20
2019-05-29	none	none	Dyne-Amic	10	18	20
2019-05-29	none	none	Dyne-Amic	30	20	20
2019-05-29	none	Tilt	none	0	0	20
2019-05-29	none	Tilt	none	1	0	20
2019-05-29	none	Tilt	none	3	0	20
2019-05-29	none	Tilt	none	10	1	20
2019-05-29	none	Tilt	none	30	0	20
2019-05-30	Intrepid	none	none	0	0	20
2019-05-30	Intrepid	none	none	1	1	20
2019-05-30	Intrepid	none	none	3	1	20
2019-05-30	Intrepid	none	none	10	0	19
2019-05-30	Intrepid	none	none	30	1	20
2019-05-30	Intrepid	none	none	100	0	20
2019-05-30	Intrepid	Tilt	none	0	0	20
2019-05-30	Intrepid	Tilt	none	1	0	20
2019-05-30	Intrepid	Tilt	none	3	1	20
2019-05-30	Intrepid	Tilt	none	10	0	20
2019-05-30	Intrepid	Tilt	none	30	1	20
2019-05-30	Intrepid	Tilt	Dyne-Amic	0	0	20
2019-05-30	Intrepid	Tilt	Dyne-Amic	1	1	20
2019-05-30	Intrepid	Tilt	Dyne-Amic	3	3	20
2019-05-30	Intrepid	Tilt	Dyne-Amic	10	1	20
2019-05-30	Intrepid	Tilt	Dyne-Amic	30	4	20
2019-05-31	none	Pristine	none	0	1	20
2019-05-31	none	Pristine	none	1	0	20
2019-05-31	none	Pristine	none	3	0	20
2019-05-31	none	Pristine	none	10	0	20
2019-05-31	none	Pristine	none	30	0	20
2019-05-31	Intrepid	Pristine	none	0	0	20
2019-05-31	Intrepid	Pristine	none	1	1	20
2019-05-31	Intrepid	Pristine	none	3	2	20
2019-05-31	Intrepid	Pristine	none	10	0	20
2019-05-31	Intrepid	Pristine	none	30	1	20
2019-06-03	none	Vangard	none	0	0	20
2019-06-03	none	Vangard	none	1	0	20
2019-06-03	none	Vangard	none	3	0	20
2019-06-03	none	Vangard	none	10	0	20
2019-06-03	none	Vangard	none	30	0	20
2019-06-03	none	LunaSensation	none	0	0	20
2019-06-03	none	LunaSensation	none	1	0	20
2019-06-03	none	LunaSensation	none	3	0	20
2019-06-03	none	LunaSensation	none	10	0	20
2019-06-03	none	LunaSensation	none	30	0	20
2019-06-03	Intrepid	Pristine	Dyne-Amic	0	1	20
2019-06-03	Intrepid	Pristine	Dyne-Amic	1	0	20
2019-06-03	Intrepid	Pristine	Dyne-Amic	3	0	20
2019-06-03	Intrepid	Pristine	Dyne-Amic	10	1	20
2019-06-03	Intrepid	Pristine	Dyne-Amic	30	4	20
2019-06-03	Mustang Maxx	none	none	1	9	20
2019-06-03	Mustang Maxx	none	none	10	20	20
2019-06-05	Intrepid	LunaSensation	none	0	1	20
2019-06-05	Intrepid	LunaSensation	none	1	0	20
2019-06-05	Intrepid	LunaSensation	none	3	1	20
2019-06-05	Intrepid	LunaSensation	none	10	2	20
2019-06-05	Intrepid	LunaSensation	none	30	2	20
2019-06-06	Mustang Maxx	none	none	1	14	20
2019-06-06	Mustang Maxx	none	none	10	20	20
2019-06-08	Intrepid	Vangard	none	0	0	20
2019-06-08	Intrepid	Vangard	none	1	3	20
2019-06-08	Intrepid	Vangard	none	3	2	20
2019-06-08	Intrepid	Vangard	none	10	1	20
2019-06-08	Intrepid	Vangard	none	30	0	20
2019-06-08	Intrepid	Vangard	Dyne-Amic	0	0	20
2019-06-08	Intrepid	Vangard	Dyne-Amic	1	0	20
2019-06-08	Intrepid	Vangard	Dyne-Amic	3	0	20
2019-06-08	Intrepid	Vangard	Dyne-Amic	10	2	20
2019-06-08	Intrepid	Vangard	Dyne-Amic	30	0	20
2019-06-11	none	Pristine	Dyne-Amic	0	0	20
2019-06-11	none	Pristine	Dyne-Amic	1	0	20
2019-06-11	none	Pristine	Dyne-Amic	3	0	20
2019-06-11	none	Pristine	Dyne-Amic	10	2	20
2019-06-11	none	Pristine	Dyne-Amic	30	4	20
2019-06-11	none	Tilt	none	0	1	20
2019-06-11	none	Tilt	none	1	0	20
2019-06-11	none	Tilt	none	3	2	20
2019-06-11	none	Tilt	none	10	0	20
2019-06-11	none	Tilt	none	30	1	20
2019-06-11	none	Tilt	Dyne-Amic	0	1	20
2019-06-11	none	Tilt	Dyne-Amic	1	3	20
2019-06-11	none	Tilt	Dyne-Amic	3	1	20
2019-06-11	none	Tilt	Dyne-Amic	10	0	20
2019-06-11	none	Tilt	Dyne-Amic	30	1	20
2019-06-11	none	Tilt	Dyne-Amic	0	2	20
2019-06-11	none	Tilt	Dyne-Amic	1	3	20
2019-06-11	none	Tilt	Dyne-Amic	3	1	20
2019-06-11	none	Tilt	Dyne-Amic	10	1	20
2019-06-11	none	Tilt	Dyne-Amic	30	1	20
2019-06-11	none	Vangard	Dyne-Amic	0	0	20
2019-06-11	none	Vangard	Dyne-Amic	1	0	20
2019-06-11	none	Vangard	Dyne-Amic	3	0	20
2019-06-11	none	Vangard	Dyne-Amic	10	1	20
2019-06-11	none	Vangard	Dyne-Amic	30	0	20
2019-06-11	none	LunaSensation	Dyne-Amic	0	0	19
2019-06-11	none	LunaSensation	Dyne-Amic	1	0	20
2019-06-11	none	LunaSensation	Dyne-Amic	3	0	20
2019-06-11	none	LunaSensation	Dyne-Amic	10	0	20
2019-06-11	none	LunaSensation	Dyne-Amic	30	0	20
2019-06-12	none	Pristine	Dyne-Amic	0	0	20
2019-06-12	none	Pristine	Dyne-Amic	1	0	20
2019-06-12	none	Pristine	Dyne-Amic	3	0	20
2019-06-12	none	Pristine	Dyne-Amic	10	1	20
2019-06-12	none	Pristine	Dyne-Amic	30	9	20
2019-06-13	none	Pristine	none	0	1	20
2019-06-13	none	Pristine	none	1	1	20
2019-06-13	none	Pristine	none	3	0	20
2019-06-13	none	Pristine	none	10	0	20
2019-06-13	none	Pristine	none	30	1	19
2019-06-14	Intrepid	Pristine	none	0	1	20
2019-06-14	Intrepid	Pristine	none	1	1	20
2019-06-14	Intrepid	Pristine	none	3	0	20
2019-06-14	Intrepid	Pristine	none	10	3	20
2019-06-14	Intrepid	Pristine	none	30	0	20
2019-06-14	Intrepid	Pristine	Dyne-Amic	0	0	20
2019-06-14	Intrepid	Pristine	Dyne-Amic	1	2	20
2019-06-14	Intrepid	Pristine	Dyne-Amic	3	1	20
2019-06-14	Intrepid	Pristine	Dyne-Amic	10	0	20
2019-06-14	Intrepid	Pristine	Dyne-Amic	30	1	20
2019-06-14	Intrepid	Pristine	Dyne-Amic	0	2	20
2019-06-14	Intrepid	Pristine	Dyne-Amic	3	3	20
2019-06-14	Intrepid	Pristine	Dyne-Amic	10	20	20
2019-06-14	Intrepid	Pristine	Dyne-Amic	30	20	20
2019-06-14	Mustang Maxx	none	none	1	17	20
2019-06-14	Mustang Maxx	none	none	10	20	20
2019-06-18	Intrepid	none	none	0	1	20
2019-06-18	Intrepid	none	none	1	0	20
2019-06-18	Intrepid	none	none	3	0	20
2019-06-18	Intrepid	none	none	10	1	20
2019-06-18	Intrepid	none	none	30	0	20
2019-06-18	Intrepid	none	Dyne-Amic	0	0	20
2019-06-18	Intrepid	none	Dyne-Amic	1	0	20
2019-06-18	Intrepid	none	Dyne-Amic	3	1	21
2019-06-18	Intrepid	none	Dyne-Amic	10	0	20
2019-06-18	Intrepid	none	Dyne-Amic	30	1	20
2019-06-18	Intrepid	Tilt	none	0	0	20
2019-06-18	Intrepid	Tilt	none	3	0	19
2019-06-18	Intrepid	Tilt	none	10	1	20
2019-06-18	Intrepid	Tilt	none	30	1	20
2019-06-18	Intrepid	Tilt	Dyne-Amic	0	0	20
2019-06-18	Intrepid	Tilt	Dyne-Amic	1	1	19
2019-06-18	Intrepid	Tilt	Dyne-Amic	3	2	18
2019-06-18	Intrepid	Tilt	Dyne-Amic	10	4	19
2019-06-18	Intrepid	Tilt	Dyne-Amic	30	1	19
2019-06-19	Intrepid	Vangard	none	0	0	20
2019-06-19	Intrepid	Vangard	none	1	1	20
2019-06-19	Intrepid	Vangard	none	3	1	20
2019-06-19	Intrepid	Vangard	none	10	0	20
2019-06-19	Intrepid	Vangard	none	30	1	20
2019-06-19	Intrepid	Vangard	Dyne-Amic	0	0	20
2019-06-19	Intrepid	Vangard	Dyne-Amic	1	0	20
2019-06-19	Intrepid	Vangard	Dyne-Amic	3	0	20
2019-06-19	Intrepid	Vangard	Dyne-Amic	10	1	19
2019-06-19	Intrepid	Vangard	Dyne-Amic	30	0	20
2019-06-20	none	Vangard	none	0	0	20
2019-06-20	none	Vangard	none	1	1	19
2019-06-20	none	Vangard	none	3	0	20
2019-06-20	none	Vangard	none	10	0	21
2019-06-20	none	Vangard	none	30	3	20
2019-06-20	none	Vangard	Dyne-Amic	0	0	21
2019-06-20	none	Vangard	Dyne-Amic	1	2	20
2019-06-20	none	Vangard	Dyne-Amic	3	1	20
2019-06-20	none	Vangard	Dyne-Amic	10	5	20
2019-06-20	none	Vangard	Dyne-Amic	30	3	20
2019-06-22	none	LunaSensation	none	0	2	20
2019-06-22	none	LunaSensation	none	1	0	20
2019-06-22	none	LunaSensation	none	3	0	20
2019-06-22	none	LunaSensation	none	10	0	20
2019-06-22	none	LunaSensation	none	30	1	20
2019-06-22	none	LunaSensation	Dyne-Amic	0	0	20
2019-06-22	none	LunaSensation	Dyne-Amic	3	0	20
2019-06-22	none	LunaSensation	Dyne-Amic	10	0	20
2019-06-22	none	LunaSensation	Dyne-Amic	30	1	20
2019-06-24	none	Tilt	Dyne-Amic	0	1	20
2019-06-24	none	Tilt	Dyne-Amic	1	0	20
2019-06-24	none	Tilt	Dyne-Amic	3	0	20
2019-06-24	none	Tilt	Dyne-Amic	10	1	20
2019-06-24	none	Tilt	Dyne-Amic	30	0	20
2019-06-25	none	Vangard	none	0	0	20
2019-06-25	none	Vangard	none	1	0	20
2019-06-25	none	Vangard	none	3	0	20
2019-06-25	none	Vangard	none	10	0	20
2019-06-25	none	Vangard	none	30	0	20
2019-06-25	none	Vangard	Dyne-Amic	0	0	20
2019-06-25	none	Vangard	Dyne-Amic	1	0	20
2019-06-25	none	Vangard	Dyne-Amic	3	0	20
2019-06-25	none	Vangard	Dyne-Amic	10	0	20
2019-06-25	none	Vangard	Dyne-Amic	30	3	20
2019-06-25	Intrepid	Vangard	none	0	0	20
2019-06-25	Intrepid	Vangard	none	1	0	20
2019-06-25	Intrepid	Vangard	none	3	0	20
2019-06-25	Intrepid	Vangard	none	10	0	20
2019-06-25	Intrepid	Vangard	none	30	0	20
2019-06-25	Intrepid	Vangard	Dyne-Amic	0	0	20
2019-06-25	Intrepid	Vangard	Dyne-Amic	1	1	20
2019-06-25	Intrepid	Vangard	Dyne-Amic	3	0	20
2019-06-25	Intrepid	Vangard	Dyne-Amic	10	0	20
2019-06-25	Intrepid	Vangard	Dyne-Amic	30	2	20
2019-06-25	Intrepid	LunaSensation	none	0	0	20
2019-06-25	Intrepid	LunaSensation	none	1	0	20
2019-06-25	Intrepid	LunaSensation	none	3	0	20
2019-06-25	Intrepid	LunaSensation	none	10	0	20
2019-06-25	Intrepid	LunaSensation	none	30	0	20
2019-06-25	Intrepid	LunaSensation	Dyne-Amic	0	0	20
2019-06-25	Intrepid	LunaSensation	Dyne-Amic	1	0	20
2019-06-25	Intrepid	LunaSensation	Dyne-Amic	3	2	20
2019-06-25	Intrepid	LunaSensation	Dyne-Amic	10	0	20
2019-06-25	Intrepid	LunaSensation	Dyne-Amic	30	0	20
2019-06-26	Intrepid	none	Dyne-Amic	0	0	20
2019-06-26	Intrepid	none	Dyne-Amic	1	0	20
2019-06-26	Intrepid	none	Dyne-Amic	3	0	20
2019-06-26	Intrepid	none	Dyne-Amic	10	0	20
2019-06-26	Intrepid	none	Dyne-Amic	30	0	20
2019-06-27	none	Pristine	none	0	1	20
2019-06-27	none	Pristine	none	1	1	20
2019-06-27	none	Pristine	none	3	1	20
2019-06-27	none	Pristine	none	10	2	20
2019-06-27	none	Pristine	Dyne-Amic	0	1	20
2019-06-27	none	Pristine	Dyne-Amic	1	0	20
2019-06-27	none	Pristine	Dyne-Amic	10	8	20
2019-06-27	none	Pristine	Dyne-Amic	30	15	20
2019-06-29	none	Vangard	none	0	0	20
2019-06-29	none	Vangard	none	1	0	20
2019-06-29	none	Vangard	none	3	0	20
2019-06-29	none	Vangard	none	10	1	20
2019-06-29	none	Vangard	none	30	0	20
2019-06-29	none	Vangard	Dyne-Amic	0	0	20
2019-06-29	none	Vangard	Dyne-Amic	1	9	20
2019-06-29	none	Vangard	Dyne-Amic	3	11	20
2019-06-29	none	Vangard	Dyne-Amic	10	0	20
2019-06-29	none	Vangard	Dyne-Amic	30	15	20
2019-07-01	Mustang Maxx	none	none	1	14	20
2019-07-01	Mustang Maxx	none	none	10	20	20
2019-07-02	Intrepid	Tilt	none	0	0	20
2019-07-02	Intrepid	Tilt	none	1	1	20
2019-07-02	Intrepid	Tilt	none	3	0	20
2019-07-02	Intrepid	Tilt	none	10	1	20
2019-07-02	Intrepid	Tilt	none	30	3	20
2019-07-02	Intrepid	Tilt	Dyne-Amic	0	1	20
2019-07-02	Intrepid	Tilt	Dyne-Amic	1	0	20
2019-07-02	Intrepid	Tilt	Dyne-Amic	3	0	20
2019-07-02	Intrepid	Tilt	Dyne-Amic	10	10	20
2019-07-02	Intrepid	Tilt	Dyne-Amic	30	11	20
2019-07-03	Intrepid	none	none	0	2	20
2019-07-03	Intrepid	none	none	1	3	20
2019-07-03	Intrepid	none	none	3	4	20
2019-07-03	Intrepid	none	none	10	2	20
2019-07-03	Intrepid	none	none	30	0	20
2019-07-03	Intrepid	none	none	100	3	20
2019-07-03	Intrepid	Pristine	none	0	0	20
2019-07-03	Intrepid	Pristine	none	1	0	20
2019-07-03	Intrepid	Pristine	none	3	2	20
2019-07-03	Intrepid	Pristine	none	10	2	20
2019-07-03	Intrepid	Pristine	none	30	3	20
2019-07-05	none	Tilt	none	0	1	20
2019-07-05	none	Tilt	none	1	0	20
2019-07-05	none	Tilt	none	3	2	20
2019-07-05	none	Tilt	none	10	2	20
2019-07-05	none	Tilt	none	30	2	20
2019-07-06	none	none	Dyne-Amic	0	0	20
2019-07-06	none	none	Dyne-Amic	0.1	0	20
2019-07-06	none	none	Dyne-Amic	1	1	20
2019-07-06	none	none	Dyne-Amic	3	9	20
2019-07-06	none	none	Dyne-Amic	5	19	20
2019-07-06	none	none	Dyne-Amic	8	20	20
2019-07-06	none	none	Dyne-Amic	10	20	20
2019-07-06	none	none	Dyne-Amic	30	20	20
2019-07-06	none	none	Dyne-Amic	0	0	20
2019-07-06	none	none	Dyne-Amic	0.1	0	20
2019-07-06	none	none	Dyne-Amic	1	2	20
2019-07-06	none	none	Dyne-Amic	3	9	20
2019-07-06	none	none	Dyne-Amic	5	9	20
2019-07-06	none	none	Dyne-Amic	8	19	20
2019-07-06	none	none	Dyne-Amic	10	20	20
2019-07-06	none	none	Dyne-Amic	30	20	20
2019-07-06	none	LunaSensation	none	0	2	20
2019-07-06	none	LunaSensation	none	1	1	20
2019-07-06	none	LunaSensation	none	3	2	20
2019-07-06	none	LunaSensation	none	10	1	20
2019-07-06	none	LunaSensation	none	30	1	20
2019-07-06	none	LunaSensation	Dyne-Amic	0	0	20
2019-07-06	none	LunaSensation	Dyne-Amic	1	3	20
2019-07-06	none	LunaSensation	Dyne-Amic	3	0	20
2019-07-06	none	LunaSensation	Dyne-Amic	10	0	20
2019-07-06	none	LunaSensation	Dyne-Amic	30	6	20
2019-07-10	Intrepid	none	none	0	0	20
2019-07-10	Intrepid	none	none	1	0	20
2019-07-10	Intrepid	none	none	3	1	20
2019-07-10	Intrepid	none	none	10	0	20
2019-07-10	Intrepid	none	none	30	0	20
2019-07-10	Intrepid	LunaSensation	none	0	0	20
2019-07-10	Intrepid	LunaSensation	none	1	0	20
2019-07-10	Intrepid	LunaSensation	none	3	0	20
2019-07-10	Intrepid	LunaSensation	none	10	0	20
2019-07-10	Intrepid	LunaSensation	none	30	1	20
2019-07-10	Intrepid	LunaSensation	Dyne-Amic	0	1	20
2019-07-10	Intrepid	LunaSensation	Dyne-Amic	1	0	20
2019-07-10	Intrepid	LunaSensation	Dyne-Amic	3	2	20
2019-07-10	Intrepid	LunaSensation	Dyne-Amic	10	8	20
2019-07-10	Intrepid	LunaSensation	Dyne-Amic	30	2	20
2019-07-11	none	Tilt	Dyne-Amic	0	0	20
2019-07-11	none	Tilt	Dyne-Amic	1	0	20
2019-07-11	none	Tilt	Dyne-Amic	30	0	20
2019-07-11	Intrepid	LunaSensation	Dyne-Amic	0	0	21
2019-07-11	Intrepid	LunaSensation	Dyne-Amic	1	2	20
2019-07-11	Intrepid	LunaSensation	Dyne-Amic	3	0	20
2019-07-11	Intrepid	LunaSensation	Dyne-Amic	10	20	20
2019-07-11	Intrepid	LunaSensation	Dyne-Amic	30	13	20
2019-07-12	none	Vangard	Dyne-Amic	0	0	20
2019-07-12	none	Vangard	Dyne-Amic	1	5	18
2019-07-12	none	Vangard	Dyne-Amic	3	2	20
2019-07-12	none	Vangard	Dyne-Amic	10	10	20
2019-07-12	none	Vangard	Dyne-Amic	30	3	20
2019-07-31	none	none	Dyne-Amic	0	0	20
2019-07-31	none	none	Dyne-Amic	0.1	0	20
2019-07-31	none	none	Dyne-Amic	1	0	20
2019-07-31	none	none	Dyne-Amic	3	17	19
2019-07-31	none	none	Dyne-Amic	5	20	20
2019-07-31	none	none	Dyne-Amic	8	20	20
2019-07-31	none	none	Dyne-Amic	10	20	20
2019-07-31	none	none	Dyne-Amic	30	20	20
2020-06-01	none	Tilt	none	0	2	20
2020-06-01	none	Tilt	none	1	2	20
2020-06-01	none	Tilt	none	3	0	20
2020-06-01	none	Tilt	none	10	1	20
2020-06-01	none	Tilt	none	30	0	20
2020-06-01	Altacor	none	none	0	1	20
2020-06-01	Altacor	none	none	1	0	20
2020-06-01	Altacor	none	none	3	1	20
2020-06-01	Altacor	none	none	10	1	20
2020-06-01	Altacor	none	none	30	0	20
2020-06-01	Mustang Maxx	none	none	1	15	20
2020-06-01	Mustang Maxx	none	none	10	20	20
2020-06-02	none	none	Dyne-Amic	0	0	20
2020-06-02	none	none	Dyne-Amic	1	1	20
2020-06-02	none	none	Dyne-Amic	3	2	20
2020-06-02	none	none	Dyne-Amic	10	15	20
2020-06-02	none	none	Dyne-Amic	30	16	19
2020-06-02	Mustang Maxx	none	none	0	2	20
2020-06-02	Mustang Maxx	none	none	1	8	20
2020-06-02	Mustang Maxx	none	none	10	20	20
2020-06-05	none	Tilt	none	0	1	20
2020-06-05	none	Tilt	none	1	1	20
2020-06-05	none	Tilt	none	3	2	20
2020-06-05	none	Tilt	none	10	0	19
2020-06-05	none	Tilt	none	30	0	20
2020-06-05	Altacor	none	none	0	1	20
2020-06-05	Altacor	none	none	1	0	20
2020-06-05	Altacor	none	none	3	0	20
2020-06-05	Altacor	none	none	10	0	20
2020-06-05	Altacor	none	none	30	0	20
2020-06-05	Mustang Maxx	none	none	0	1	20
2020-06-05	Mustang Maxx	none	none	1	4	20
2020-06-05	Mustang Maxx	none	none	10	20	20
2020-06-08	none	none	Dyne-Amic	0	1	20
2020-06-08	none	none	Dyne-Amic	1	0	20
2020-06-08	none	none	Dyne-Amic	3	2	20
2020-06-08	none	none	Dyne-Amic	10	3	20
2020-06-08	none	none	Dyne-Amic	30	10	20
2020-06-08	none	none	NuFilmP	0	3	20
2020-06-08	none	none	NuFilmP	1	4	20
2020-06-08	none	none	NuFilmP	3	3	20
2020-06-08	none	none	NuFilmP	10	2	20
2020-06-08	none	none	NuFilmP	30	3	20
2020-06-08	none	none	Activator90	0	1	19
2020-06-08	none	none	Activator90	1	1	20
2020-06-08	none	none	Activator90	3	1	20
2020-06-08	none	none	Activator90	10	6	20
2020-06-09	none	none	Surf90	0	1	20
2020-06-09	none	none	Surf90	1	4	20
2020-06-09	none	none	Surf90	3	0	20
2020-06-09	none	none	Surf90	10	3	20
2020-06-09	none	none	Attach	0	3	20
2020-06-09	none	none	Attach	1	1	20
2020-06-09	none	none	Attach	3	0	20
2020-06-09	none	none	Attach	10	1	20
2020-06-09	none	none	Attach	30	2	20
2020-06-09	none	none	Liberate	0	0	20
2020-06-09	none	none	Liberate	1	1	20
2020-06-09	none	none	Liberate	3	0	20
2020-06-09	none	none	Liberate	10	1	20
2020-06-09	none	none	Liberate	30	13	20
2020-06-10	none	none	Choice	0	3	20
2020-06-10	none	none	Choice	1	4	20
2020-06-10	none	none	Choice	3	6	20
2020-06-10	none	none	Choice	10	2	20
2020-06-10	none	none	Choice	30	5	20
2020-06-10	none	none	LatronB	0	2	20
2020-06-10	none	none	LatronB	1	1	20
2020-06-10	none	none	LatronB	3	0	20
2020-06-10	none	none	LatronB	10	0	20
2020-06-10	none	none	LatronB	30	4	20
2020-06-13	none	none	LI700	0	1	20
2020-06-13	none	none	LI700	1	1	20
2020-06-13	none	none	LI700	3	0	20
2020-06-13	none	none	LI700	10	0	20
2020-06-13	none	none	LI700	30	2	20
2020-06-13	none	none	NuFilmP	0	0	20
2020-06-13	none	none	NuFilmP	1	0	20
2020-06-13	none	none	NuFilmP	3	0	20
2020-06-13	none	none	NuFilmP	10	0	20
2020-06-13	none	none	NuFilmP	30	0	20
2020-06-13	none	none	Liberate	0	0	19
2020-06-13	none	none	Liberate	1	0	20
2020-06-13	none	none	Liberate	3	0	20
2020-06-13	none	none	Liberate	10	0	20
2020-06-13	none	none	Liberate	30	0	20
2020-06-14	none	none	Surf90	0	1	20
2020-06-14	none	none	Surf90	1	2	20
2020-06-14	none	none	Surf90	3	0	20
2020-06-14	none	none	Surf90	10	17	20
2020-06-14	none	none	Surf90	15	20	20
2020-06-14	none	none	Attach	0	0	20
2020-06-14	none	none	Attach	1	0	20
2020-06-14	none	none	Attach	3	0	20
2020-06-14	none	none	Attach	10	0	20
2020-06-14	none	none	Attach	30	0	20
2020-06-14	none	none	Choice	0	1	20
2020-06-14	none	none	Choice	1	1	20
2020-06-14	none	none	Choice	3	1	20
2020-06-14	none	none	Choice	10	3	20
2020-06-14	none	none	Choice	30	5	19
2020-06-14	none	none	LatronB	0	0	20
2020-06-14	none	none	LatronB	1	1	20
2020-06-14	none	none	LatronB	3	2	20
2020-06-14	none	none	LatronB	10	0	19
2020-06-14	none	none	LatronB	30	3	20
2020-06-15	none	none	Dyne-Amic	0	3	20
2020-06-15	none	none	Dyne-Amic	1	2	17
2020-06-15	none	none	Dyne-Amic	3	3	19
2020-06-15	none	none	Dyne-Amic	10	5	20
2020-06-15	none	none	Dyne-Amic	30	19	20
2020-06-15	none	none	LI700	0	0	20
2020-06-15	none	none	LI700	1	0	20
2020-06-15	none	none	LI700	3	2	20
2020-06-15	none	none	LI700	10	0	20
2020-06-15	none	none	LI700	30	2	20
2020-06-15	none	none	NuFilmP	0	1	18
2020-06-15	none	none	NuFilmP	1	1	20
2020-06-15	none	none	NuFilmP	3	1	20
2020-06-15	none	none	NuFilmP	10	0	20
2020-06-15	none	none	NuFilmP	30	3	20
2020-06-15	none	none	Activator90	0	0	20
2020-06-15	none	none	Activator90	1	0	20
2020-06-15	none	none	Activator90	3	0	20
2020-06-15	none	none	Activator90	10	0	20
2020-06-15	none	none	Activator90	15	5	20
2020-06-15	none	none	Attach	0	1	20
2020-06-15	none	none	Attach	1	2	20
2020-06-15	none	none	Attach	3	3	20
2020-06-15	none	none	Attach	10	2	20
2020-06-15	none	none	Attach	30	1	20
2020-06-16	none	none	Dyne-Amic	0	2	20
2020-06-16	none	none	Dyne-Amic	1	0	20
2020-06-16	none	none	Dyne-Amic	3	1	20
2020-06-16	none	none	Dyne-Amic	10	3	19
2020-06-16	none	none	Dyne-Amic	30	8	20
2020-06-16	none	Tilt	none	0	2	20
2020-06-16	none	Tilt	none	1	2	20
2020-06-16	none	Tilt	none	3	3	20
2020-06-16	none	Tilt	none	10	2	20
2020-06-16	none	Tilt	none	30	1	20
2020-06-17	none	none	Surf90	0	1	20
2020-06-17	none	none	Surf90	1	4	20
2020-06-17	none	none	Surf90	3	2	20
2020-06-17	none	none	Surf90	10	20	20
2020-06-17	none	none	Surf90	20	17	20
2020-06-17	none	none	Choice	0	1	20
2020-06-17	none	none	Choice	1	2	20
2020-06-17	none	none	Choice	3	0	20
2020-06-17	none	none	Choice	10	0	20
2020-06-17	none	none	Choice	30	3	20
2020-06-17	none	none	LatronB	0	0	20
2020-06-17	none	none	LatronB	1	4	19
2020-06-17	none	none	LatronB	3	3	20
2020-06-17	none	none	LatronB	10	0	20
2020-06-17	none	none	LatronB	30	4	20
2020-06-19	none	none	LI700	0	2	20
2020-06-19	none	none	LI700	1	0	20
2020-06-19	none	none	LI700	3	5	20
2020-06-19	none	none	LI700	10	4	20
2020-06-19	none	none	LI700	30	17	20
2020-06-19	none	none	NuFilmP	0	1	20
2020-06-19	none	none	NuFilmP	1	1	19
2020-06-19	none	none	NuFilmP	3	3	20
2020-06-19	none	none	NuFilmP	10	1	20
2020-06-19	none	none	NuFilmP	30	1	20
2020-06-19	Mustang Maxx	none	none	0	1	20
2020-06-19	Mustang Maxx	none	none	0.1	3	20
2020-06-19	Mustang Maxx	none	none	0.3	1	20
2020-06-19	Mustang Maxx	none	none	0.5	9	20
2020-06-19	Mustang Maxx	none	none	0.7	11	20
2020-06-19	Mustang Maxx	none	none	1	9	20
2020-06-19	Mustang Maxx	none	none	2	16	20
2020-06-19	Mustang Maxx	none	none	10	20	20
2020-06-20	Mustang Maxx	none	none	0	0	20
2020-06-20	Mustang Maxx	none	none	0.1	0	20
2020-06-20	Mustang Maxx	none	none	0.3	0	20
2020-06-20	Mustang Maxx	none	none	0.5	1	20
2020-06-20	Mustang Maxx	none	none	0.7	4	20
2020-06-20	Mustang Maxx	none	none	1	6	20
2020-06-20	Mustang Maxx	none	none	2	11	20
2020-06-20	Mustang Maxx	none	none	10	20	20
2020-06-21	none	none	Choice	0	1	19
2020-06-21	none	none	Choice	1	0	20
2020-06-21	none	none	Choice	3	0	20
2020-06-21	none	none	Choice	10	2	20
2020-06-21	none	none	Choice	30	14	20
2020-06-21	none	none	LatronB	0	0	20
2020-06-21	none	none	LatronB	1	0	20
2020-06-21	none	none	LatronB	3	2	20
2020-06-21	none	none	LatronB	10	4	20
2020-06-21	none	none	LatronB	30	5	20
2020-06-25	Mustang Maxx	none	none	0	0	20
2020-06-25	Mustang Maxx	none	none	0.1	1	20
2020-06-25	Mustang Maxx	none	none	0.3	4	22
2020-06-25	Mustang Maxx	none	none	0.5	8	20
2020-06-25	Mustang Maxx	none	none	0.7	10	20
2020-06-25	Mustang Maxx	none	none	1	9	20
2020-06-25	Mustang Maxx	none	none	2	14	20
2020-06-25	Mustang Maxx	none	none	10	20	20
2020-06-29	none	none	Dyne-Amic	0	0	20
2020-06-29	none	none	Dyne-Amic	1	0	20
2020-06-29	none	none	Dyne-Amic	3	0	21
2020-06-29	none	none	Dyne-Amic	5	1	20
2020-06-29	none	none	Dyne-Amic	8	15	20
2020-06-29	none	none	Dyne-Amic	10	0	21
2020-06-29	none	none	Dyne-Amic	15	7	20
2020-06-29	none	none	Dyne-Amic	30	4	20
2020-06-29	none	none	Dyne-Amic	50	20	20
2020-06-29	none	none	Activator90	0	0	20
2020-06-29	none	none	Activator90	1	5	20
2020-06-29	none	none	Activator90	3	10	20
2020-06-29	none	none	Activator90	5	0	20
2020-06-29	none	none	Activator90	8	16	20
2020-06-29	none	none	Activator90	10	20	20
2020-06-29	none	none	Activator90	12	6	20
2020-06-29	none	none	Activator90	15	3	20
2020-06-30	none	none	LI700	0	3	20
2020-06-30	none	none	LI700	1	1	20
2020-06-30	none	none	LI700	3	0	20
2020-06-30	none	none	LI700	5	0	20
2020-06-30	none	none	LI700	8	0	20
2020-06-30	none	none	LI700	10	0	20
2020-06-30	none	none	LI700	15	1	19
2020-06-30	none	none	LI700	30	5	20
2020-06-30	none	none	LI700	50	6	18
2020-06-30	none	none	Liberate	0	1	20
2020-06-30	none	none	Liberate	1	1	20
2020-06-30	none	none	Liberate	3	0	20
2020-06-30	none	none	Liberate	5	0	19
2020-06-30	none	none	Liberate	8	0	20
2020-06-30	none	none	Liberate	10	1	20
2020-06-30	none	none	Liberate	15	2	20
2020-06-30	none	none	Liberate	30	18	20
2020-06-30	none	none	Liberate	50	0	20
2020-07-01	none	none	Surf90	0	0	20
2020-07-01	none	none	Surf90	1	1	20
2020-07-01	none	none	Surf90	3	0	20
2020-07-01	none	none	Surf90	5	0	20
2020-07-01	none	none	Surf90	8	0	20
2020-07-01	none	none	Surf90	10	2	20
2020-07-01	none	none	Surf90	12	4	20
2020-07-01	none	none	Surf90	15	5	20
2020-07-01	none	none	Choice	0	0	20
2020-07-01	none	none	Choice	1	0	19
2020-07-01	none	none	Choice	3	0	20
2020-07-01	none	none	Choice	5	0	20
2020-07-01	none	none	Choice	8	2	10
2020-07-01	none	none	Choice	10	0	20
2020-07-01	none	none	Choice	15	0	20
2020-07-01	none	none	Choice	30	1	19
2020-07-01	none	none	Choice	50	2	19
2020-07-02	none	none	Dyne-Amic	0	0	20
2020-07-02	none	none	Dyne-Amic	1	0	20
2020-07-02	none	none	Dyne-Amic	3	0	20
2020-07-02	none	none	Dyne-Amic	5	1	20
2020-07-02	none	none	Dyne-Amic	8	16	20
2020-07-02	none	none	Dyne-Amic	10	5	20
2020-07-02	none	none	Dyne-Amic	15	20	20
2020-07-02	none	none	Dyne-Amic	30	11	20
2020-07-02	none	none	Dyne-Amic	50	18	20
2020-07-02	none	none	LatronB	0	0	20
2020-07-02	none	none	LatronB	1	2	20
2020-07-02	none	none	LatronB	3	0	20
2020-07-02	none	none	LatronB	5	0	20
2020-07-02	none	none	LatronB	8	0	20
2020-07-02	none	none	LatronB	10	0	20
2020-07-02	none	none	LatronB	15	0	20
2020-07-02	none	none	LatronB	30	1	20
2020-07-02	none	none	LatronB	50	1	19
2020-07-03	none	none	Activator90	0	0	20
2020-07-03	none	none	Activator90	1	0	20
2020-07-03	none	none	Activator90	3	0	20
2020-07-03	none	none	Activator90	5	11	20
2020-07-03	none	none	Activator90	8	20	20
2020-07-03	none	none	Activator90	10	1	20
2020-07-03	none	none	Activator90	15	15	20
2020-07-03	none	none	Liberate	0	0	20
2020-07-03	none	none	Liberate	1	1	20
2020-07-03	none	none	Liberate	3	1	20
2020-07-03	none	none	Liberate	5	12	20
2020-07-03	none	none	Liberate	8	2	20
2020-07-03	none	none	Liberate	10	0	20
2020-07-03	none	none	Liberate	15	11	20
2020-07-03	none	none	Liberate	30	16	20
2020-07-03	none	none	Liberate	50	20	20
2020-07-04	none	none	LI700	0	0	20
2020-07-04	none	none	LI700	1	2	20
2020-07-04	none	none	LI700	3	0	20
2020-07-04	none	none	LI700	5	0	20
2020-07-04	none	none	LI700	8	0	20
2020-07-04	none	none	LI700	10	9	20
2020-07-04	none	none	LI700	15	0	20
2020-07-04	none	none	LI700	30	3	20
2020-07-04	none	none	LI700	50	5	20
2020-07-04	none	none	Surf90	0	0	20
2020-07-04	none	none	Surf90	1	0	20
2020-07-04	none	none	Surf90	8	5	20
2020-07-04	none	none	Surf90	10	11	20
2020-07-04	none	none	Surf90	12	20	20
2020-07-04	none	none	Surf90	15	20	20
2020-07-05	none	none	Choice	0	0	20
2020-07-05	none	none	Choice	1	0	20
2020-07-05	none	none	Choice	3	1	20
2020-07-05	none	none	Choice	5	0	20
2020-07-05	none	none	Choice	8	0	20
2020-07-05	none	none	Choice	10	0	20
2020-07-05	none	none	Choice	15	0	20
2020-07-05	none	none	Choice	30	0	20
2020-07-05	none	none	Choice	50	0	20
2020-07-06	none	none	LatronB	0	0	20
2020-07-06	none	none	LatronB	1	2	20
2020-07-06	none	none	LatronB	3	0	20
2020-07-06	none	none	LatronB	5	0	20
2020-07-06	none	none	LatronB	8	1	20
2020-07-06	none	none	LatronB	10	3	20
2020-07-06	none	none	LatronB	15	2	20
2020-07-06	none	none	LatronB	30	4	20
2020-07-06	none	none	LatronB	50	4	19
2020-07-07	none	none	Dyne-Amic	0	0	20
2020-07-07	none	none	Dyne-Amic	1	0	20
2020-07-07	none	none	Dyne-Amic	3	0	20
2020-07-07	none	none	Dyne-Amic	5	10	20
2020-07-07	none	none	Dyne-Amic	8	7	20
2020-07-07	none	none	Dyne-Amic	10	6	20
2020-07-07	none	none	Dyne-Amic	15	7	20
2020-07-07	none	none	Dyne-Amic	30	20	20
2020-07-07	none	none	Dyne-Amic	50	20	20
2020-07-07	none	none	Activator90	0	1	20
2020-07-07	none	none	Activator90	1	1	20
2020-07-07	none	none	Activator90	3	0	20
2020-07-07	none	none	Activator90	5	1	20
2020-07-07	none	none	Activator90	8	1	20
2020-07-07	none	none	Activator90	10	1	20
2020-07-07	none	none	Activator90	12	0	20
2020-07-07	none	none	Activator90	15	3	19
2020-07-08	none	none	LI700	0	0	20
2020-07-08	none	none	LI700	1	2	20
2020-07-08	none	none	LI700	3	0	20
2020-07-08	none	none	LI700	5	0	19
2020-07-08	none	none	LI700	8	0	20
2020-07-08	none	none	LI700	10	0	20
2020-07-08	none	none	LI700	15	0	20
2020-07-08	none	none	LI700	30	4	20
2020-07-08	none	none	LI700	50	12	20
2020-07-08	none	none	Liberate	0	1	20
2020-07-08	none	none	Liberate	1	2	20
2020-07-08	none	none	Liberate	3	0	20
2020-07-08	none	none	Liberate	5	0	20
2020-07-08	none	none	Liberate	8	1	19
2020-07-08	none	none	Liberate	10	4	20
2020-07-08	none	none	Liberate	15	8	20
2020-07-08	none	none	Liberate	30	3	20
2020-07-08	none	none	Liberate	50	20	20
2020-07-09	none	none	Surf90	0	0	20
2020-07-09	none	none	Surf90	1	0	20
2020-07-09	none	none	Surf90	3	0	20
2020-07-09	none	none	Surf90	5	0	20
2020-07-09	none	none	Surf90	8	0	20
2020-07-09	none	none	Surf90	10	5	19
2020-07-09	none	none	Surf90	12	0	20
2020-07-09	none	none	Surf90	15	9	20
2020-07-10	none	none	Choice	0	1	20
2020-07-10	none	none	Choice	1	1	20
2020-07-10	none	none	Choice	3	18	20
2020-07-10	none	none	Choice	5	20	20
2020-07-10	none	none	Choice	8	7	20
2020-07-10	none	none	Choice	10	20	20
2020-07-10	none	none	Choice	15	16	20
2020-07-10	none	none	Choice	30	4	20
2020-07-10	none	none	Choice	50	17	20
2020-07-12	none	none	Dyne-Amic	0	0	20
2020-07-12	none	none	Dyne-Amic	1	4	20
2020-07-12	none	none	Dyne-Amic	3	7	20
2020-07-12	none	none	Dyne-Amic	5	3	20
2020-07-12	none	none	Dyne-Amic	8	8	20
2020-07-12	none	none	Dyne-Amic	10	4	20
2020-07-12	none	none	Dyne-Amic	15	20	20
2020-07-12	none	none	Dyne-Amic	30	20	20
2020-07-12	none	none	Dyne-Amic	50	20	20
2020-07-13	none	none	LI700	8	2	20
2020-07-13	none	none	LI700	10	20	20
2020-07-13	none	none	LI700	15	20	20
2020-07-13	none	none	LI700	30	13	20
2020-07-13	none	none	LI700	50	12	20
2020-07-13	none	none	Liberate	0	1	20
2020-07-13	none	none	Liberate	1	0	20
2020-07-13	none	none	Liberate	3	2	20
2020-07-13	none	none	Liberate	5	1	20
2020-07-13	none	none	Liberate	8	1	21
2020-07-13	none	none	Liberate	10	2	20
2020-07-13	none	none	Liberate	15	14	20
2020-07-13	none	none	Liberate	30	18	20
2020-07-13	none	none	Liberate	50	13	20
2020-07-14	none	none	Surf90	0	0	20
2020-07-14	none	none	Surf90	3	0	20
2020-07-14	none	none	Surf90	5	1	20
2020-07-14	none	none	Surf90	8	20	20
2020-07-14	none	none	Surf90	10	13	20
2020-07-14	none	none	Surf90	12	17	20
2020-07-14	none	none	Surf90	15	20	20
2020-07-14	none	none	Choice	0	1	20
2020-07-14	none	none	Choice	1	0	20
2020-07-14	none	none	Choice	3	11	20
2020-07-14	none	none	Choice	5	4	20
2020-07-14	none	none	Choice	8	20	20
2020-07-14	none	none	Choice	10	15	20
2020-07-14	none	none	Choice	15	0	21
2020-07-14	none	none	Choice	30	0	20
2020-07-14	none	none	Choice	50	20	20
2020-07-15	none	none	LatronB	0	2	20
2020-07-15	none	none	LatronB	3	0	20
2020-07-15	none	none	LatronB	5	1	20
2020-07-15	none	none	LatronB	8	1	20
2020-07-15	none	none	LatronB	10	3	20
2020-07-15	none	none	LatronB	15	0	20
2020-07-15	none	none	LatronB	50	4	20
2020-08-10	none	none	Dyne-Amic	0	1	20
2020-08-10	none	none	Dyne-Amic	1	0	20
2020-08-10	none	none	Dyne-Amic	3	0	20
2020-08-10	none	none	Dyne-Amic	10	0	20
2020-08-10	none	none	Dyne-Amic	30	14	20
2020-08-10	Altacor	none	none	0	1	20
2020-08-10	Altacor	none	none	1	0	20
2020-08-10	Altacor	none	none	3	0	20
2020-08-10	Altacor	none	none	10	0	20
2020-08-10	Altacor	none	none	30	0	20
2020-08-10	Altacor	none	Dyne-Amic	0	0	20
2020-08-10	Altacor	none	Dyne-Amic	1	0	19
2020-08-10	Altacor	none	Dyne-Amic	3	0	20
2020-08-10	Altacor	none	Dyne-Amic	5	0	19
2020-08-10	Altacor	none	Dyne-Amic	8	5	20
2020-08-10	Altacor	none	Dyne-Amic	10	6	20
2020-08-10	Altacor	none	Dyne-Amic	30	20	20
2020-08-11	none	Pristine	none	0	0	20
2020-08-11	none	Pristine	none	1	1	20
2020-08-11	none	Pristine	none	3	2	20
2020-08-11	none	Pristine	none	10	1	20
2020-08-11	none	Pristine	none	30	0	20
2020-08-11	none	Pristine	Dyne-Amic	0	0	20
2020-08-11	none	Pristine	Dyne-Amic	1	0	20
2020-08-11	none	Pristine	Dyne-Amic	3	1	20
2020-08-11	none	Pristine	Dyne-Amic	5	0	20
2020-08-11	none	Pristine	Dyne-Amic	8	2	20
2020-08-11	none	Pristine	Dyne-Amic	10	3	20
2020-08-11	none	Pristine	Dyne-Amic	30	20	20
2020-08-11	none	Tilt	none	0	0	20
2020-08-11	none	Tilt	none	1	0	19
2020-08-11	none	Tilt	none	3	1	20
2020-08-11	none	Tilt	none	10	0	20
2020-08-11	none	Tilt	none	30	2	20
2020-08-11	none	Tilt	Dyne-Amic	0	0	20
2020-08-11	none	Tilt	Dyne-Amic	1	1	20
2020-08-11	none	Tilt	Dyne-Amic	3	1	20
2020-08-11	none	Tilt	Dyne-Amic	5	2	20
2020-08-11	none	Tilt	Dyne-Amic	8	0	20
2020-08-11	none	Tilt	Dyne-Amic	10	0	20
2020-08-11	none	Tilt	Dyne-Amic	30	9	20
2020-08-12	none	Vangard	none	0	1	20
2020-08-12	none	Vangard	none	1	1	19
2020-08-12	none	Vangard	none	3	0	20
2020-08-12	none	Vangard	none	10	1	19
2020-08-12	none	Vangard	none	30	3	20
2020-08-12	none	Vangard	Dyne-Amic	0	2	20
2020-08-12	none	Vangard	Dyne-Amic	1	1	20
2020-08-12	none	Vangard	Dyne-Amic	3	4	20
2020-08-12	none	Vangard	Dyne-Amic	5	2	20
2020-08-12	none	Vangard	Dyne-Amic	8	5	20
2020-08-12	none	Vangard	Dyne-Amic	10	2	20
2020-08-12	none	Vangard	Dyne-Amic	30	20	20
2020-08-12	none	LunaSensation	none	1	0	20
2020-08-12	none	LunaSensation	none	3	1	19
2020-08-12	none	LunaSensation	none	10	0	20
2020-08-12	none	LunaSensation	none	30	1	19
2020-08-12	none	LunaSensation	Dyne-Amic	1	2	20
2020-08-12	none	LunaSensation	Dyne-Amic	3	7	20
2020-08-12	none	LunaSensation	Dyne-Amic	5	2	20
2020-08-12	none	LunaSensation	Dyne-Amic	8	10	20
2020-08-12	none	LunaSensation	Dyne-Amic	10	9	20
2020-08-12	none	LunaSensation	Dyne-Amic	30	20	20
2020-08-15	none	none	LI700	0	1	20
2020-08-15	none	none	LI700	1	0	20
2020-08-15	none	none	LI700	3	0	20
2020-08-15	none	none	LI700	10	0	20
2020-08-15	none	none	LI700	30	2	20
2020-08-15	none	Tilt	LI700	0	0	20
2020-08-15	none	Tilt	LI700	1	0	20
2020-08-15	none	Tilt	LI700	3	0	20
2020-08-15	none	Tilt	LI700	10	1	20
2020-08-15	none	Tilt	LI700	30	18	20
2020-08-15	Altacor	none	LI700	0	0	20
2020-08-15	Altacor	none	LI700	1	0	20
2020-08-15	Altacor	none	LI700	3	0	20
2020-08-15	Altacor	none	LI700	10	2	20
2020-08-15	Altacor	none	LI700	30	6	20
2020-08-15	Intrepid	none	none	0	0	20
2020-08-15	Intrepid	none	none	1	0	20
2020-08-15	Intrepid	none	none	3	0	20
2020-08-15	Intrepid	none	none	10	0	20
2020-08-15	Intrepid	none	none	30	0	20
2020-08-16	none	Pristine	LI700	0	2	20
2020-08-16	none	Pristine	LI700	1	0	20
2020-08-16	none	Pristine	LI700	3	0	20
2020-08-16	none	Pristine	LI700	10	0	20
2020-08-16	none	Pristine	LI700	30	9	20
2020-08-16	none	Vangard	LI700	0	0	20
2020-08-16	none	Vangard	LI700	1	0	20
2020-08-16	none	Vangard	LI700	3	0	20
2020-08-16	none	Vangard	LI700	10	0	20
2020-08-16	none	Vangard	LI700	30	1	20
2020-08-16	none	LunaSensation	LI700	0	0	20
2020-08-16	none	LunaSensation	LI700	1	0	20
2020-08-16	none	LunaSensation	LI700	3	0	20
2020-08-16	none	LunaSensation	LI700	10	0	20
2020-08-16	none	LunaSensation	LI700	30	8	20
2020-08-16	Intrepid	none	LI700	0	0	20
2020-08-16	Intrepid	none	LI700	1	0	20
2020-08-16	Intrepid	none	LI700	3	0	20
2020-08-16	Intrepid	none	LI700	10	0	20
2020-08-16	Intrepid	none	LI700	30	14	20
2020-08-17	none	none	NuFilmP	0	0	20
2020-08-17	none	none	NuFilmP	1	0	20
2020-08-17	none	none	NuFilmP	3	0	20
2020-08-17	none	none	NuFilmP	10	0	20
2020-08-17	none	none	NuFilmP	30	1	20
2020-08-17	none	Tilt	Dyne-Amic	0	0	20
2020-08-17	none	Tilt	Dyne-Amic	1	0	20
2020-08-17	none	Tilt	Dyne-Amic	3	1	20
2020-08-17	none	Tilt	Dyne-Amic	5	1	20
2020-08-17	none	Tilt	Dyne-Amic	8	1	20
2020-08-17	none	Tilt	Dyne-Amic	10	0	20
2020-08-17	none	Tilt	Dyne-Amic	30	7	20
2020-08-17	none	LunaSensation	none	0	0	20
2020-08-17	none	LunaSensation	none	1	1	20
2020-08-17	none	LunaSensation	none	3	1	21
2020-08-17	none	LunaSensation	none	10	0	20
2020-08-17	none	LunaSensation	none	30	0	20
2020-08-17	none	LunaSensation	Dyne-Amic	0	0	20
2020-08-17	none	LunaSensation	Dyne-Amic	1	0	20
2020-08-17	none	LunaSensation	Dyne-Amic	3	0	20
2020-08-17	none	LunaSensation	Dyne-Amic	5	0	21
2020-08-17	none	LunaSensation	Dyne-Amic	8	0	20
2020-08-17	none	LunaSensation	Dyne-Amic	10	2	20
2020-08-17	none	LunaSensation	Dyne-Amic	30	20	20
2020-08-18	none	Pristine	NuFilmP	0	0	20
2020-08-18	none	Pristine	NuFilmP	1	0	20
2020-08-18	none	Pristine	NuFilmP	3	0	20
2020-08-18	none	Pristine	NuFilmP	10	1	20
2020-08-18	none	Pristine	NuFilmP	30	0	19
2020-08-18	none	Tilt	none	0	0	20
2020-08-18	none	Tilt	none	1	1	20
2020-08-18	none	Tilt	none	3	0	20
2020-08-18	none	Tilt	none	10	0	20
2020-08-18	none	Tilt	none	30	2	20
2020-08-18	none	Tilt	NuFilmP	0	0	20
2020-08-18	none	Tilt	NuFilmP	1	0	20
2020-08-18	none	Tilt	NuFilmP	3	0	20
2020-08-18	none	Tilt	NuFilmP	10	0	20
2020-08-18	none	Tilt	NuFilmP	30	4	20
2020-08-18	Altacor	none	NuFilmP	0	0	20
2020-08-18	Altacor	none	NuFilmP	1	0	20
2020-08-18	Altacor	none	NuFilmP	3	0	20
2020-08-18	Altacor	none	NuFilmP	10	0	20
2020-08-18	Altacor	none	NuFilmP	30	0	20
2020-08-19	none	Vangard	NuFilmP	1	1	19
2020-08-19	none	Vangard	NuFilmP	3	0	19
2020-08-19	none	Vangard	NuFilmP	10	1	20
2020-08-19	none	Vangard	NuFilmP	30	1	19
2020-08-19	none	LunaSensation	NuFilmP	0	1	21
2020-08-19	none	LunaSensation	NuFilmP	1	0	19
2020-08-19	none	LunaSensation	NuFilmP	3	0	20
2020-08-19	none	LunaSensation	NuFilmP	10	1	20
2020-08-19	Intrepid	none	NuFilmP	0	0	20
2020-08-19	Intrepid	none	NuFilmP	1	0	20
2020-08-19	Intrepid	none	NuFilmP	3	1	20
2020-08-19	Intrepid	none	NuFilmP	10	1	20
2020-08-19	Intrepid	none	NuFilmP	30	0	20
2020-08-20	none	Vangard	none	0	0	20
2020-08-20	none	Vangard	none	1	2	20
2020-08-20	none	Vangard	none	3	1	20
2020-08-20	none	Vangard	none	10	0	20
2020-08-20	none	Vangard	none	30	1	20
2020-08-20	none	Vangard	Dyne-Amic	0	1	20
2020-08-20	none	Vangard	Dyne-Amic	1	0	20
2020-08-20	none	Vangard	Dyne-Amic	3	0	20
2020-08-20	none	Vangard	Dyne-Amic	5	0	20
2020-08-20	none	Vangard	Dyne-Amic	8	0	19
2020-08-20	none	Vangard	Dyne-Amic	10	0	20
2020-08-20	none	Vangard	Dyne-Amic	15	0	20
2020-08-20	none	Vangard	Dyne-Amic	20	8	20
2020-08-20	none	Vangard	Dyne-Amic	30	11	20
2020-08-20	Altacor	none	Dyne-Amic	0	0	20
2020-08-20	Altacor	none	Dyne-Amic	1	0	20
2020-08-20	Altacor	none	Dyne-Amic	3	0	20
2020-08-20	Altacor	none	Dyne-Amic	5	0	20
2020-08-20	Altacor	none	Dyne-Amic	8	0	20
2020-08-20	Altacor	none	Dyne-Amic	10	2	20
2020-08-20	Altacor	none	Dyne-Amic	15	7	20
2020-08-20	Altacor	none	Dyne-Amic	20	18	20
2020-08-20	Altacor	none	Dyne-Amic	30	20	20
2020-08-21	none	none	Dyne-Amic	0	1	20
2020-08-21	none	none	Dyne-Amic	1	0	19
2020-08-21	none	none	Dyne-Amic	3	0	20
2020-08-21	none	none	Dyne-Amic	5	0	20
2020-08-21	none	none	Dyne-Amic	8	1	20
2020-08-21	none	none	Dyne-Amic	10	0	20
2020-08-21	none	none	Dyne-Amic	15	1	20
2020-08-21	none	none	Dyne-Amic	20	0	20
2020-08-21	none	none	Dyne-Amic	30	9	20
2020-08-21	none	Pristine	Dyne-Amic	0	0	21
2020-08-21	none	Pristine	Dyne-Amic	1	0	20
2020-08-21	none	Pristine	Dyne-Amic	3	1	20
2020-08-21	none	Pristine	Dyne-Amic	5	0	20
2020-08-21	none	Pristine	Dyne-Amic	8	1	20
2020-08-21	none	Pristine	Dyne-Amic	10	4	20
2020-08-21	none	Pristine	Dyne-Amic	15	19	20
2020-08-21	none	Pristine	Dyne-Amic	20	20	20
2020-08-21	none	Pristine	Dyne-Amic	30	20	20
2020-08-21	Intrepid	none	Dyne-Amic	0	0	20
2020-08-21	Intrepid	none	Dyne-Amic	1	1	20
2020-08-21	Intrepid	none	Dyne-Amic	3	1	20
2020-08-21	Intrepid	none	Dyne-Amic	5	1	20
2020-08-21	Intrepid	none	Dyne-Amic	8	1	20
2020-08-21	Intrepid	none	Dyne-Amic	10	3	20
2020-08-21	Intrepid	none	Dyne-Amic	30	20	20
2020-08-22	none	Tilt	LI700	0	0	19
2020-08-22	none	Tilt	LI700	1	0	20
2020-08-22	none	Tilt	LI700	3	0	20
2020-08-22	none	Tilt	LI700	10	0	20
2020-08-22	none	Tilt	LI700	30	0	20
2020-08-22	Altacor	none	LI700	0	0	20
2020-08-22	Altacor	none	LI700	1	1	20
2020-08-22	Altacor	none	LI700	3	0	20
2020-08-22	Altacor	none	LI700	10	1	20
2020-08-22	Altacor	none	LI700	30	0	20
2020-08-23	none	Pristine	LI700	0	0	20
2020-08-23	none	Pristine	LI700	1	0	20
2020-08-23	none	Pristine	LI700	3	0	20
2020-08-23	none	Pristine	LI700	10	0	20
2020-08-23	none	Pristine	LI700	30	11	20
2020-08-23	none	Vangard	LI700	0	0	20
2020-08-23	none	Vangard	LI700	1	0	20
2020-08-23	none	Vangard	LI700	3	1	20
2020-08-23	none	Vangard	LI700	10	0	19
2020-08-23	none	Vangard	LI700	30	0	20
2020-08-23	Intrepid	none	LI700	0	0	20
2020-08-23	Intrepid	none	LI700	1	0	20
2020-08-23	Intrepid	none	LI700	3	0	20
2020-08-23	Intrepid	none	LI700	10	0	20
2020-08-23	Intrepid	none	LI700	30	0	20
2020-08-24	none	none	LI700	0	1	20
2020-08-24	none	none	LI700	1	0	20
2020-08-24	none	none	LI700	3	2	20
2020-08-24	none	none	LI700	10	0	20
2020-08-24	none	none	LI700	15	0	20
2020-08-24	none	none	LI700	30	2	21
2020-08-24	none	LunaSensation	LI700	0	0	20
2020-08-24	none	LunaSensation	LI700	1	0	20
2020-08-24	none	LunaSensation	LI700	3	0	20
2020-08-24	none	LunaSensation	LI700	10	0	20
2020-08-24	none	LunaSensation	LI700	30	0	19
2020-08-24	Intrepid	none	Dyne-Amic	0	1	20
2020-08-24	Intrepid	none	Dyne-Amic	1	0	20
2020-08-24	Intrepid	none	Dyne-Amic	3	0	20
2020-08-24	Intrepid	none	Dyne-Amic	5	0	20
2020-08-24	Intrepid	none	Dyne-Amic	8	2	20
2020-08-24	Intrepid	none	Dyne-Amic	10	2	20
2020-08-24	Intrepid	none	Dyne-Amic	15	6	20
2020-08-24	Intrepid	none	Dyne-Amic	20	10	20
2020-08-24	Intrepid	none	Dyne-Amic	30	19	20
2020-08-25	none	none	NuFilmP	0	0	20
2020-08-25	none	none	NuFilmP	1	1	20
2020-08-25	none	none	NuFilmP	10	1	20
2020-08-25	none	none	NuFilmP	30	0	20
2020-08-25	none	Tilt	NuFilmP	0	1	20
2020-08-25	none	Tilt	NuFilmP	1	1	20
2020-08-25	none	Tilt	NuFilmP	3	0	20
2020-08-25	none	Tilt	NuFilmP	10	0	20
2020-08-25	none	Tilt	NuFilmP	30	1	20
2020-08-25	none	Vangard	NuFilmP	0	0	20
2020-08-25	none	Vangard	NuFilmP	1	0	20
2020-08-25	none	Vangard	NuFilmP	3	0	20
2020-08-25	none	Vangard	NuFilmP	10	0	20
2020-08-25	none	Vangard	NuFilmP	30	2	20
2020-08-25	Altacor	none	none	0	1	20
2020-08-25	Altacor	none	none	1	0	20
2020-08-25	Altacor	none	none	10	0	20
2020-08-25	Altacor	none	none	30	0	20
2020-08-25	Altacor	none	NuFilmP	0	0	20
2020-08-25	Altacor	none	NuFilmP	1	0	20
2020-08-25	Altacor	none	NuFilmP	3	1	20
2020-08-25	Altacor	none	NuFilmP	10	0	20
2020-08-25	Altacor	none	NuFilmP	30	0	20
2020-08-26	none	Pristine	none	0	0	20
2020-08-26	none	Pristine	none	1	0	20
2020-08-26	none	Pristine	none	3	1	20
2020-08-26	none	Pristine	none	10	0	20
2020-08-26	none	Pristine	none	30	1	20
2020-08-26	none	Pristine	NuFilmP	0	0	20
2020-08-26	none	Pristine	NuFilmP	1	1	20
2020-08-26	none	Pristine	NuFilmP	3	2	20
2020-08-26	none	Pristine	NuFilmP	10	0	19
2020-08-26	none	Pristine	NuFilmP	30	0	20
2020-08-26	none	LunaSensation	NuFilmP	0	0	20
2020-08-26	none	LunaSensation	NuFilmP	1	1	21
2020-08-26	none	LunaSensation	NuFilmP	3	0	20
2020-08-26	none	LunaSensation	NuFilmP	10	0	20
2020-08-26	Intrepid	none	none	0	0	20
2020-08-26	Intrepid	none	none	1	1	20
2020-08-26	Intrepid	none	none	3	0	20
2020-08-26	Intrepid	none	none	10	0	20
2020-08-26	Intrepid	none	none	30	0	20
2020-08-26	Intrepid	none	NuFilmP	0	0	20
2020-08-26	Intrepid	none	NuFilmP	1	0	20
2020-08-26	Intrepid	none	NuFilmP	3	0	20
2020-08-26	Intrepid	none	NuFilmP	10	2	20
2020-08-26	Intrepid	none	NuFilmP	30	0	20
2020-08-27	none	Pristine	NuFilmP	0	0	20
2020-08-27	none	Pristine	NuFilmP	1	0	20
2020-08-27	none	Pristine	NuFilmP	3	0	20
2020-08-27	none	Pristine	NuFilmP	10	0	20
2020-08-27	none	Pristine	NuFilmP	30	0	20
2020-08-27	none	Tilt	NuFilmP	0	0	20
2020-08-27	none	Tilt	NuFilmP	1	1	20
2020-08-27	none	Tilt	NuFilmP	3	0	20
2020-08-27	none	Tilt	NuFilmP	10	0	20
2020-08-27	none	Tilt	NuFilmP	30	1	19
2020-08-27	none	Vangard	NuFilmP	0	0	20
2020-08-27	none	Vangard	NuFilmP	1	1	20
2020-08-27	none	Vangard	NuFilmP	3	0	20
2020-08-27	none	Vangard	NuFilmP	10	0	20
2020-08-27	none	Vangard	NuFilmP	30	2	20
2020-08-27	Altacor	none	NuFilmP	0	1	20
2020-08-27	Altacor	none	NuFilmP	1	0	20
2020-08-27	Altacor	none	NuFilmP	3	0	20
2020-08-27	Altacor	none	NuFilmP	10	0	20
2020-08-27	Altacor	none	NuFilmP	30	0	20
2020-08-27	Intrepid	none	NuFilmP	0	0	20
2020-08-27	Intrepid	none	NuFilmP	1	0	20
2020-08-27	Intrepid	none	NuFilmP	3	0	20
2020-08-27	Intrepid	none	NuFilmP	10	0	20
2020-08-27	Intrepid	none	NuFilmP	30	0	20
2020-08-28	none	none	NuFilmP	0	0	20
2020-08-28	none	none	NuFilmP	1	0	20
2020-08-28	none	none	NuFilmP	3	0	20
2020-08-28	none	none	NuFilmP	10	0	20
2020-08-28	none	none	NuFilmP	30	1	20
2020-08-28	none	LunaSensation	none	0	0	20
2020-08-28	none	LunaSensation	none	1	0	20
2020-08-28	none	LunaSensation	none	3	0	20
2020-08-28	none	LunaSensation	none	10	2	20
2020-08-28	none	LunaSensation	none	30	0	20
2020-08-28	none	LunaSensation	NuFilmP	0	0	20
2020-08-28	none	LunaSensation	NuFilmP	1	0	20
2020-08-28	none	LunaSensation	NuFilmP	3	0	20
2020-08-28	none	LunaSensation	NuFilmP	10	0	20
2020-08-28	Altacor	none	Dyne-Amic	0	0	20
2020-08-28	Altacor	none	Dyne-Amic	1	0	20
2020-08-28	Altacor	none	Dyne-Amic	3	0	20
2020-08-28	Altacor	none	Dyne-Amic	5	0	20
2020-08-28	Altacor	none	Dyne-Amic	8	4	20
2020-08-28	Altacor	none	Dyne-Amic	10	1	20
2020-08-28	Altacor	none	Dyne-Amic	15	5	20
2020-08-28	Altacor	none	Dyne-Amic	20	16	20
2020-08-28	Altacor	none	Dyne-Amic	30	19	20
2020-08-29	none	none	Dyne-Amic	0	0	20
2020-08-29	none	none	Dyne-Amic	1	1	20
2020-08-29	none	none	Dyne-Amic	3	1	20
2020-08-29	none	none	Dyne-Amic	5	1	20
2020-08-29	none	none	Dyne-Amic	8	0	21
2020-08-29	none	none	Dyne-Amic	10	4	20
2020-08-29	none	none	Dyne-Amic	15	2	20
2020-08-29	none	none	Dyne-Amic	20	3	20
2020-08-29	none	none	Dyne-Amic	30	13	20
2020-08-30	none	Vangard	Dyne-Amic	0	0	19
2020-08-30	none	Vangard	Dyne-Amic	1	0	20
2020-08-30	none	Vangard	Dyne-Amic	3	0	20
2020-08-30	none	Vangard	Dyne-Amic	5	0	20
2020-08-30	none	Vangard	Dyne-Amic	8	0	20
2020-08-30	none	Vangard	Dyne-Amic	10	2	20
2020-08-30	none	Vangard	Dyne-Amic	15	3	20
2020-08-30	none	Vangard	Dyne-Amic	20	14	20
2020-08-30	none	Vangard	Dyne-Amic	30	19	20
2020-08-30	none	LunaSensation	Dyne-Amic	0	0	20
2020-08-30	none	LunaSensation	Dyne-Amic	1	0	20
2020-08-30	none	LunaSensation	Dyne-Amic	3	1	20
2020-08-30	none	LunaSensation	Dyne-Amic	5	3	20
2020-08-30	none	LunaSensation	Dyne-Amic	8	0	20
2020-08-30	none	LunaSensation	Dyne-Amic	10	0	20
2020-08-30	none	LunaSensation	Dyne-Amic	30	19	20
2020-08-30	Intrepid	none	none	0	0	20
2020-08-30	Intrepid	none	none	1	1	20
2020-08-30	Intrepid	none	none	3	0	20
2020-08-30	Intrepid	none	none	10	0	20
2020-08-30	Intrepid	none	none	30	1	19
2020-08-31	none	none	LI700	0	1	20
2020-08-31	none	none	LI700	1	4	20
2020-08-31	none	none	LI700	3	0	20
2020-08-31	none	none	LI700	10	3	20
2020-08-31	none	none	LI700	30	3	19
2020-08-31	none	none	LI700	40	1	20
2020-08-31	none	none	LI700	50	4	20
2020-08-31	none	Pristine	Dyne-Amic	0	1	20
2020-08-31	none	Pristine	Dyne-Amic	1	0	20
2020-08-31	none	Pristine	Dyne-Amic	3	1	20
2020-08-31	none	Pristine	Dyne-Amic	5	1	20
2020-08-31	none	Pristine	Dyne-Amic	8	3	20
2020-08-31	none	Pristine	Dyne-Amic	10	11	20
2020-08-31	none	Pristine	Dyne-Amic	15	12	20
2020-08-31	none	Pristine	Dyne-Amic	20	20	20
2020-08-31	none	Pristine	Dyne-Amic	30	20	20
2020-08-31	Intrepid	none	Dyne-Amic	0	2	20
2020-08-31	Intrepid	none	Dyne-Amic	1	1	20
2020-08-31	Intrepid	none	Dyne-Amic	3	2	20
2020-08-31	Intrepid	none	Dyne-Amic	5	0	20
2020-08-31	Intrepid	none	Dyne-Amic	8	2	20
2020-08-31	Intrepid	none	Dyne-Amic	10	2	20
2020-08-31	Intrepid	none	Dyne-Amic	15	2	20
2020-08-31	Intrepid	none	Dyne-Amic	20	6	20
2020-08-31	Intrepid	none	Dyne-Amic	30	14	20
2020-09-01	none	Tilt	LI700	0	2	18
2020-09-01	none	Tilt	LI700	3	1	20
2020-09-01	none	Tilt	LI700	10	2	20
2020-09-01	none	Tilt	LI700	30	1	20
2020-09-01	none	Tilt	LI700	40	4	20
2020-09-01	none	Tilt	LI700	50	3	20
2020-09-02	none	Pristine	none	1	2	20
2020-09-02	none	Pristine	none	3	2	20
2020-09-02	none	Pristine	none	10	1	20
2020-09-02	none	Pristine	none	30	0	20
2020-09-02	none	Pristine	LI700	0	3	20
2020-09-02	none	Pristine	LI700	1	0	20
2020-09-02	none	Pristine	LI700	3	0	20
2020-09-02	none	Pristine	LI700	10	0	20
2020-09-02	none	Pristine	LI700	30	3	20
2020-09-02	none	Pristine	LI700	40	6	20
2020-09-02	none	Pristine	LI700	50	10	20
2020-09-02	Intrepid	none	LI700	0	1	20
2020-09-02	Intrepid	none	LI700	1	0	20
2020-09-02	Intrepid	none	LI700	3	0	20
2020-09-02	Intrepid	none	LI700	10	2	20
2020-09-02	Intrepid	none	LI700	30	0	20
2020-09-02	Intrepid	none	LI700	40	3	20
2020-09-02	Intrepid	none	LI700	50	11	20
2020-09-03	none	Vangard	none	0	1	20
2020-09-03	none	Vangard	none	1	1	19
2020-09-03	none	Vangard	none	3	0	20
2020-09-03	none	Vangard	none	10	0	20
2020-09-03	none	Vangard	none	30	0	20
2020-09-03	none	Vangard	LI700	0	1	20
2020-09-03	none	Vangard	LI700	1	1	20
2020-09-03	none	Vangard	LI700	3	0	20
2020-09-03	none	Vangard	LI700	10	0	20
2020-09-03	none	Vangard	LI700	30	1	20
2020-09-03	none	Vangard	LI700	40	3	20
2020-09-03	none	Vangard	LI700	50	2	20
2020-09-03	none	LunaSensation	none	0	0	20
2020-09-03	none	LunaSensation	none	1	2	20
2020-09-03	none	LunaSensation	none	3	0	20
2020-09-03	none	LunaSensation	none	10	1	20
2020-09-03	none	LunaSensation	none	30	0	19
2020-09-03	none	LunaSensation	LI700	0	0	20
2020-09-03	none	LunaSensation	LI700	1	0	20
2020-09-03	none	LunaSensation	LI700	3	2	20
2020-09-03	none	LunaSensation	LI700	10	1	20
2020-09-03	none	LunaSensation	LI700	30	1	21
2020-09-03	none	LunaSensation	LI700	40	4	20
2020-09-03	none	LunaSensation	LI700	50	12	20
2020-09-04	Altacor	none	Dyne-Amic	0	0	20
2020-09-04	Altacor	none	Dyne-Amic	1	0	20
2020-09-04	Altacor	none	Dyne-Amic	3	1	20
2020-09-04	Altacor	none	Dyne-Amic	5	0	20
2020-09-04	Altacor	none	Dyne-Amic	8	0	20
2020-09-04	Altacor	none	Dyne-Amic	10	1	21
2020-09-04	Altacor	none	Dyne-Amic	15	3	20
2020-09-04	Altacor	none	Dyne-Amic	20	11	21
2020-09-04	Altacor	none	Dyne-Amic	30	11	20
2020-09-04	Altacor	none	LI700	0	0	20
2020-09-04	Altacor	none	LI700	1	0	20
2020-09-04	Altacor	none	LI700	3	1	20
2020-09-04	Altacor	none	LI700	10	0	20
2020-09-04	Altacor	none	LI700	30	2	20
2020-09-04	Altacor	none	LI700	40	1	20
2020-09-04	Intrepid	none	Dyne-Amic	0	0	20
2020-09-04	Intrepid	none	Dyne-Amic	1	2	20
2020-09-04	Intrepid	none	Dyne-Amic	3	0	20
2020-09-04	Intrepid	none	Dyne-Amic	5	0	20
2020-09-04	Intrepid	none	Dyne-Amic	8	0	20
2020-09-04	Intrepid	none	Dyne-Amic	10	0	21
2020-09-04	Intrepid	none	Dyne-Amic	15	2	20
2020-09-04	Intrepid	none	Dyne-Amic	20	6	21
2020-09-04	Intrepid	none	Dyne-Amic	30	15	20
2020-09-05	none	Pristine	Dyne-Amic	0	0	20
2020-09-05	none	Pristine	Dyne-Amic	1	0	20
2020-09-05	none	Pristine	Dyne-Amic	3	0	20
2020-09-05	none	Pristine	Dyne-Amic	5	0	20
2020-09-05	none	Pristine	Dyne-Amic	8	0	20
2020-09-05	none	Pristine	Dyne-Amic	10	3	20
2020-09-05	none	Pristine	Dyne-Amic	15	5	20
2020-09-05	none	Pristine	Dyne-Amic	20	13	20
2020-09-05	none	Pristine	Dyne-Amic	30	20	20
2020-09-05	none	Tilt	LI700	0	0	20
2020-09-05	none	Tilt	LI700	1	1	20
2020-09-05	none	Tilt	LI700	3	0	20
2020-09-05	none	Tilt	LI700	10	0	20
2020-09-05	none	Tilt	LI700	30	1	20
2020-09-05	none	Tilt	LI700	40	1	20
2020-09-05	none	Tilt	LI700	50	8	20
2020-09-05	none	Vangard	Dyne-Amic	0	1	19
2020-09-05	none	Vangard	Dyne-Amic	1	1	19
2020-09-05	none	Vangard	Dyne-Amic	3	2	20
2020-09-05	none	Vangard	Dyne-Amic	5	0	20
2020-09-05	none	Vangard	Dyne-Amic	8	0	20
2020-09-05	none	Vangard	Dyne-Amic	10	0	20
2020-09-05	none	Vangard	Dyne-Amic	15	0	20
2020-09-05	none	Vangard	Dyne-Amic	20	0	20
2020-09-05	none	Vangard	Dyne-Amic	30	11	20
2020-09-06	none	Tilt	Dyne-Amic	0	0	20
2020-09-06	none	Tilt	Dyne-Amic	1	0	20
2020-09-06	none	Tilt	Dyne-Amic	3	1	20
2020-09-06	none	Tilt	Dyne-Amic	5	0	20
2020-09-06	none	Tilt	Dyne-Amic	8	0	20
2020-09-06	none	Tilt	Dyne-Amic	10	0	20
2020-09-06	none	Tilt	Dyne-Amic	15	0	20
2020-09-06	none	Tilt	Dyne-Amic	30	2	20
2020-09-06	none	Vangard	LI700	0	0	20
2020-09-06	none	Vangard	LI700	1	0	20
2020-09-06	none	Vangard	LI700	3	0	20
2020-09-06	none	Vangard	LI700	10	0	20
2020-09-06	none	Vangard	LI700	30	1	20
2020-09-06	none	Vangard	LI700	40	20	20
2020-09-06	none	Vangard	LI700	50	7	20
2020-09-06	none	LunaSensation	Dyne-Amic	0	1	20
2020-09-06	none	LunaSensation	Dyne-Amic	1	0	19
2020-09-06	none	LunaSensation	Dyne-Amic	5	0	20
2020-09-06	none	LunaSensation	Dyne-Amic	10	3	20
2020-09-06	none	LunaSensation	Dyne-Amic	15	7	20
2020-09-06	none	LunaSensation	Dyne-Amic	20	11	20
2020-09-06	none	LunaSensation	Dyne-Amic	30	20	20
2020-09-08	none	none	Dyne-Amic	0	0	20
2020-09-08	none	none	Dyne-Amic	3	0	20
2020-09-08	none	none	Dyne-Amic	5	0	20
2020-09-08	none	none	Dyne-Amic	8	0	20
2020-09-08	none	none	Dyne-Amic	10	0	20
2020-09-08	none	none	Dyne-Amic	15	2	20
2020-09-08	none	none	Dyne-Amic	20	0	20
2020-09-08	none	none	Dyne-Amic	30	9	20
2020-09-08	none	none	LI700	0	0	20
2020-09-08	none	none	LI700	1	1	20
2020-09-08	none	none	LI700	3	0	20
2020-09-08	none	none	LI700	10	1	20
2020-09-08	none	none	LI700	30	0	20
2020-09-08	none	none	LI700	40	6	20
2020-09-08	none	none	LI700	50	1	20
2020-09-08	none	LunaSensation	LI700	0	0	20
2020-09-08	none	LunaSensation	LI700	1	1	20
2020-09-08	none	LunaSensation	LI700	3	2	20
2020-09-08	none	LunaSensation	LI700	10	1	20
2020-09-08	none	LunaSensation	LI700	30	3	20
2020-09-08	none	LunaSensation	LI700	40	1	20
2020-09-08	none	LunaSensation	LI700	50	4	20
2020-09-09	none	Pristine	LI700	0	0	20
2020-09-09	none	Pristine	LI700	1	0	19
2020-09-09	none	Pristine	LI700	3	0	20
2020-09-09	none	Pristine	LI700	10	2	20
2020-09-09	none	Pristine	LI700	30	0	20
2020-09-09	none	Pristine	LI700	40	14	20
2020-09-09	none	Pristine	LI700	50	3	20
2020-09-09	none	Tilt	none	0	0	20
2020-09-09	none	Tilt	none	1	1	20
2020-09-09	none	Tilt	none	3	2	20
2020-09-09	none	Tilt	none	10	1	20
2020-09-09	none	Tilt	none	30	1	20
2020-09-09	Altacor	none	none	0	1	20
2020-09-09	Altacor	none	none	1	1	20
2020-09-09	Altacor	none	none	3	0	20
2020-09-09	Altacor	none	none	10	0	20
2020-09-09	Altacor	none	none	30	0	20
2020-09-09	Intrepid	none	LI700	0	0	20
2020-09-09	Intrepid	none	LI700	1	1	20
2020-09-09	Intrepid	none	LI700	3	0	20
2020-09-09	Intrepid	none	LI700	10	2	20
2020-09-09	Intrepid	none	LI700	30	0	20
2020-09-09	Intrepid	none	LI700	40	0	20
2020-09-09	Intrepid	none	LI700	50	3	20
2020-09-11	none	Pristine	none	0	1	20
2020-09-11	none	Pristine	none	1	2	20
2020-09-11	none	Pristine	none	3	3	20
2020-09-11	none	Pristine	none	10	3	20
2020-09-11	none	Pristine	none	30	0	20
2020-09-11	Intrepid	none	none	0	2	20
2020-09-11	Intrepid	none	none	1	0	20
2020-09-11	Intrepid	none	none	3	1	20
2020-09-11	Intrepid	none	none	10	2	20
2020-09-11	Intrepid	none	none	30	0	20
2020-09-12	none	Tilt	Dyne-Amic	1	1	20
2020-09-12	none	Tilt	Dyne-Amic	3	0	20
2020-09-12	none	Tilt	Dyne-Amic	5	4	20
2020-09-12	none	Tilt	Dyne-Amic	8	2	20
2020-09-12	none	Tilt	Dyne-Amic	10	1	20
2020-09-12	none	Tilt	Dyne-Amic	15	2	20
2020-09-12	none	Tilt	Dyne-Amic	30	6	20
2020-09-12	none	LunaSensation	Dyne-Amic	0	1	20
2020-09-12	none	LunaSensation	Dyne-Amic	1	1	20
2020-09-12	none	LunaSensation	Dyne-Amic	3	0	20
2020-09-12	none	LunaSensation	Dyne-Amic	5	1	20
2020-09-12	none	LunaSensation	Dyne-Amic	8	1	20
2020-09-12	none	LunaSensation	Dyne-Amic	10	6	20
2020-09-12	none	LunaSensation	Dyne-Amic	15	1	20
2020-09-12	none	LunaSensation	Dyne-Amic	20	1	20
2020-09-12	none	LunaSensation	Dyne-Amic	30	11	20
2020-09-12	Altacor	none	none	0	0	18
2020-09-12	Altacor	none	none	1	2	20
2020-09-12	Altacor	none	none	10	1	20
2020-09-12	Altacor	none	none	30	1	20
2020-09-12	Altacor	none	none	50	0	20
2020-09-13	none	Pristine	none	0	0	20
2020-09-13	none	Pristine	none	1	1	20
2020-09-13	none	Pristine	none	10	0	20
2020-09-13	none	Pristine	none	30	0	20
2020-09-13	none	Pristine	none	50	0	20
2020-09-13	none	Pristine	LI700	0	1	20
2020-09-13	none	Pristine	LI700	1	0	20
2020-09-13	none	Pristine	LI700	3	1	20
2020-09-13	none	Pristine	LI700	10	0	20
2020-09-13	none	Pristine	LI700	30	13	20
2020-09-13	none	Pristine	LI700	40	13	20
2020-09-13	none	Pristine	LI700	50	20	23
2020-09-13	none	Tilt	none	0	0	20
2020-09-13	none	Tilt	none	1	0	20
2020-09-13	none	Tilt	none	10	0	20
2020-09-13	none	Tilt	none	30	0	20
2020-09-13	none	Tilt	none	50	1	20
2020-09-13	none	Tilt	LI700	0	0	20
2020-09-13	none	Tilt	LI700	1	1	20
2020-09-13	none	Tilt	LI700	3	0	20
2020-09-13	none	Tilt	LI700	10	2	20
2020-09-13	none	Tilt	LI700	30	0	20
2020-09-13	none	Tilt	LI700	40	2	20
2020-09-13	none	Tilt	LI700	50	20	20
2020-09-13	none	Vangard	none	0	0	20
2020-09-13	none	Vangard	none	1	0	20
2020-09-13	none	Vangard	none	10	0	20
2020-09-13	none	Vangard	none	30	1	20
2020-09-13	none	Vangard	none	50	0	20
2020-09-13	Altacor	none	LI700	0	1	20
2020-09-13	Altacor	none	LI700	1	0	20
2020-09-13	Altacor	none	LI700	3	0	20
2020-09-13	Altacor	none	LI700	10	0	20
2020-09-13	Altacor	none	LI700	30	4	20
2020-09-13	Altacor	none	LI700	40	11	20
2020-09-13	Intrepid	none	none	1	0	20
2020-09-13	Intrepid	none	none	10	0	20
2020-09-13	Intrepid	none	none	30	0	20
2020-09-13	Intrepid	none	none	50	1	20
2020-09-13	Intrepid	none	LI700	0	0	20
2020-09-13	Intrepid	none	LI700	1	1	20
2020-09-13	Intrepid	none	LI700	3	0	20
2020-09-13	Intrepid	none	LI700	10	0	20
2020-09-13	Intrepid	none	LI700	30	1	20
2020-09-13	Intrepid	none	LI700	40	2	20
2020-09-13	Intrepid	none	LI700	50	9	20
2020-09-16	none	Pristine	none	0	2	20
2020-09-16	none	Pristine	none	1	1	19
2020-09-16	none	Pristine	none	10	1	20
2020-09-16	none	Pristine	none	50	2	19
2020-09-16	none	Tilt	none	0	0	20
2020-09-16	none	Tilt	none	1	0	20
2020-09-16	none	Tilt	none	10	1	20
2020-09-16	none	Tilt	none	30	2	21
2020-09-16	none	Tilt	none	50	5	20
2020-09-16	none	Tilt	LI700	0	0	20
2020-09-16	none	Tilt	LI700	3	1	20
2020-09-16	none	Tilt	LI700	10	1	20
2020-09-16	none	Tilt	LI700	40	1	20
2020-09-16	none	Tilt	LI700	50	6	21
2020-09-16	none	LunaSensation	none	0	1	19
2020-09-16	none	LunaSensation	none	1	2	20
2020-09-16	none	LunaSensation	none	3	2	20
2020-09-16	none	LunaSensation	none	10	1	20
2020-09-16	none	LunaSensation	none	30	2	20
2020-09-16	Altacor	none	none	0	1	21
2020-09-16	Altacor	none	none	1	2	20
2020-09-16	Altacor	none	none	10	3	20
2020-09-16	Altacor	none	none	30	0	20
2020-09-16	Altacor	none	none	50	0	20
2020-09-17	none	Vangard	none	0	0	15
2020-09-17	none	Vangard	none	1	2	20
2020-09-17	none	Vangard	none	10	2	20
2020-09-17	none	Vangard	none	30	3	19
2020-09-17	none	Vangard	none	50	4	19
2020-09-17	none	LunaSensation	none	1	1	20
2020-09-17	none	LunaSensation	none	10	1	20
2020-09-17	none	LunaSensation	none	30	0	20
2020-09-17	none	LunaSensation	none	50	1	20
2020-09-17	none	LunaSensation	LI700	0	3	20
2020-09-17	none	LunaSensation	LI700	1	0	20
2020-09-17	none	LunaSensation	LI700	3	2	20
2020-09-17	none	LunaSensation	LI700	10	1	20
2020-09-17	none	LunaSensation	LI700	30	2	20
2020-09-17	none	LunaSensation	LI700	40	2	20
2020-09-17	none	LunaSensation	LI700	50	7	20
2020-09-18	Altacor	none	none	0	1	20
2020-09-18	Altacor	none	none	1	1	20
2020-09-18	Altacor	none	none	10	0	20
2020-09-18	Altacor	none	none	50	1	20
2020-09-18	Altacor	none	LI700	0	0	20
2020-09-18	Altacor	none	LI700	3	1	20
2020-09-18	Altacor	none	LI700	10	0	20
2020-09-18	Altacor	none	LI700	30	4	20
2020-09-18	Altacor	none	LI700	40	7	20
2020-09-19	none	none	LI700	0	0	19
2020-09-19	none	none	LI700	1	1	20
2020-09-19	none	none	LI700	3	3	20
2020-09-19	none	none	LI700	10	2	20
2020-09-19	none	none	LI700	30	8	20
2020-09-19	none	none	LI700	40	9	20
2020-09-19	none	none	LI700	50	20	20
2020-09-19	none	Pristine	none	0	1	20
2020-09-19	none	Pristine	none	1	0	20
2020-09-19	none	Pristine	none	30	0	20
2020-09-19	none	Pristine	none	50	2	20
2020-09-19	none	Vangard	LI700	0	0	20
2020-09-19	none	Vangard	LI700	1	0	20
2020-09-19	none	Vangard	LI700	3	2	20
2020-09-19	none	Vangard	LI700	10	8	20
2020-09-19	none	Vangard	LI700	30	5	19
2020-09-19	none	Vangard	LI700	40	7	20
2020-09-19	none	Vangard	LI700	50	21	21
2020-09-19	Intrepid	none	none	0	0	20
2020-09-19	Intrepid	none	none	1	2	20
2020-09-19	Intrepid	none	none	10	0	20
2020-09-19	Intrepid	none	none	30	0	20
2020-09-19	Intrepid	none	none	50	1	20
2020-09-25	none	Tilt	none	0	1	20
2020-09-25	none	Tilt	none	1	3	20
2020-09-25	none	Tilt	none	10	2	19
2020-09-25	none	Tilt	none	30	2	20
2020-09-25	none	Tilt	none	50	5	20
2020-09-25	none	LunaSensation	none	0	1	19
2020-09-25	none	LunaSensation	none	1	1	20
2020-09-25	none	LunaSensation	none	10	5	20
2020-09-25	none	LunaSensation	none	30	4	20
2020-09-25	none	LunaSensation	none	50	2	19
2020-09-26	none	none	LI700	0	3	20
2020-09-26	none	none	LI700	1	1	19
2020-09-26	none	none	LI700	3	2	20
2020-09-26	none	none	LI700	10	3	20
2020-09-26	none	none	LI700	30	8	20
2020-09-26	none	none	LI700	40	13	20
2020-09-26	none	none	LI700	50	9	20
2020-09-30	none	Tilt	Dyne-Amic	0	0	20
2020-09-30	none	Tilt	Dyne-Amic	3	0	19
2020-09-30	none	Tilt	Dyne-Amic	5	0	19
2020-09-30	none	Tilt	Dyne-Amic	10	0	20
2020-09-30	none	Tilt	Dyne-Amic	15	3	20
2020-09-30	none	Tilt	Dyne-Amic	30	2	20
2020-09-30	none	Vangard	LI700	0	0	20
2020-09-30	none	Vangard	LI700	1	0	20
2020-09-30	none	Vangard	LI700	3	0	20
2020-09-30	none	Vangard	LI700	10	5	20
2020-09-30	none	Vangard	LI700	30	4	20
2020-09-30	none	Vangard	LI700	40	19	20
2020-09-30	none	Vangard	LI700	50	15	20
2020-09-30	Intrepid	none	none	0	0	20
2020-09-30	Intrepid	none	none	1	2	20
2020-09-30	Intrepid	none	none	10	0	20
2020-09-30	Intrepid	none	none	30	1	20
2020-09-30	Intrepid	none	none	50	0	20
2020-10-01	none	Tilt	none	0	2	20
2020-10-01	none	Tilt	none	1	3	20
2020-10-01	none	Tilt	none	10	5	21
2020-10-01	none	Tilt	none	30	4	20
2020-10-01	none	Tilt	none	50	4	20
2020-10-01	none	Vangard	none	0	2	20
2020-10-01	none	Vangard	none	1	4	20
2020-10-01	none	Vangard	none	10	3	20
2020-10-01	none	Vangard	none	30	2	20
2020-10-01	none	Vangard	none	50	5	20
2020-10-01	none	LunaSensation	none	0	2	20
2020-10-01	none	LunaSensation	none	1	1	20
2020-10-01	none	LunaSensation	none	10	1	20
2020-10-01	none	LunaSensation	none	30	1	20
2020-10-01	none	LunaSensation	none	50	2	20
2020-10-01	none	LunaSensation	Dyne-Amic	0	0	20
2020-10-01	none	LunaSensation	Dyne-Amic	1	0	19
2020-10-01	none	LunaSensation	Dyne-Amic	3	0	20
2020-10-01	none	LunaSensation	Dyne-Amic	5	1	20
2020-10-01	none	LunaSensation	Dyne-Amic	8	2	20
2020-10-01	none	LunaSensation	Dyne-Amic	10	3	20
2020-10-01	none	LunaSensation	Dyne-Amic	15	4	20
2020-10-01	none	LunaSensation	Dyne-Amic	20	20	20
2020-10-01	none	LunaSensation	Dyne-Amic	30	20	20
2020-10-02	none	Tilt	none	0	2	20
2020-10-02	none	Tilt	none	1	1	20
2020-10-02	none	Tilt	none	10	0	20
2020-10-02	none	Tilt	none	30	0	18
2020-10-02	none	Tilt	none	50	1	20
2020-10-02	none	Vangard	LI700	0	0	20
2020-10-02	none	Vangard	LI700	3	1	20
2020-10-02	none	Vangard	LI700	10	3	20
2020-10-02	none	Vangard	LI700	30	10	20
2020-10-02	none	Vangard	LI700	40	1	20
2020-10-02	none	Vangard	LI700	50	8	20
2020-10-02	none	LunaSensation	none	0	0	21
2020-10-02	none	LunaSensation	none	1	0	20
2020-10-02	none	LunaSensation	none	10	2	20
2020-10-02	none	LunaSensation	none	30	3	20
2020-10-02	none	LunaSensation	none	50	0	19
2020-10-02	Intrepid	none	none	0	2	20
2020-10-02	Intrepid	none	none	1	0	20
2020-10-02	Intrepid	none	none	10	0	19
2020-10-02	Intrepid	none	none	30	1	20
2020-10-02	Intrepid	none	none	50	0	20
2020-10-03	none	Tilt	none	0	0	18
2020-10-03	none	Tilt	none	1	0	19
2020-10-03	none	Tilt	none	10	1	20
2020-10-03	none	Tilt	none	30	0	20
2020-10-03	none	Tilt	none	50	0	20
2020-10-03	none	Vangard	none	0	0	20
2020-10-03	none	Vangard	none	1	0	20
2020-10-03	none	Vangard	none	10	1	20
2020-10-03	none	Vangard	none	30	0	20
2020-10-03	none	Vangard	none	50	0	20
2020-10-03	none	LunaSensation	none	0	1	20
2020-10-03	none	LunaSensation	none	1	0	20
2020-10-03	none	LunaSensation	none	10	0	20
2020-10-03	none	LunaSensation	none	30	1	20
2020-10-03	none	LunaSensation	none	50	0	20
2021-07-10	none	Pristine	none	0	0	20
2021-07-10	none	Pristine	none	1	1	20
2021-07-10	none	Pristine	none	3	0	20
2021-07-10	none	Pristine	none	5	NA	NA
2021-07-10	none	Pristine	none	8	NA	NA
2021-07-10	none	Pristine	none	10	1	20
2021-07-10	none	Pristine	none	15	NA	NA
2021-07-10	none	Pristine	none	20	NA	NA
2021-07-10	none	Pristine	none	30	0	20
2021-07-10	none	Pristine	none	100	NA	NA
2021-07-10	none	Pristine	none	0	1	20
2021-07-10	none	Pristine	none	1	1	18
2021-07-10	none	Pristine	none	3	1	20
2021-07-10	none	Pristine	none	5	NA	NA
2021-07-10	none	Pristine	none	8	NA	NA
2021-07-10	none	Pristine	none	10	0	16
2021-07-10	none	Pristine	none	15	NA	NA
2021-07-10	none	Pristine	none	20	NA	NA
2021-07-10	none	Pristine	none	30	0	21
2021-07-10	none	Pristine	none	30	7	20
2021-07-13	none	none	Cohere	0	1	20
2021-07-13	none	none	Cohere	0.595	0	20
2021-07-13	none	none	Cohere	1.785	0	20
2021-07-13	none	none	Cohere	5.95	1	20
2021-07-13	none	none	Cohere	17.85	10	20
2021-07-13	none	Pristine	Cohere	0	0	19
2021-07-13	none	Pristine	Cohere	0.595	0	19
2021-07-13	none	Pristine	Cohere	1.785	0	20
2021-07-13	none	Pristine	Cohere	5.95	0	20
2021-07-13	none	Pristine	Cohere	17.85	17	22
2021-07-16	none	Tilt	none	0	0	20
2021-07-16	none	Tilt	none	1	1	19
2021-07-16	none	Tilt	none	3	0	21
2021-07-16	none	Tilt	none	5	NA	NA
2021-07-16	none	Tilt	none	8	NA	NA
2021-07-16	none	Tilt	none	10	1	20
2021-07-16	none	Tilt	none	15	NA	NA
2021-07-16	none	Tilt	none	20	NA	NA
2021-07-16	none	Tilt	none	30	19	19
2021-07-16	none	Tilt	none	100	19	19
2021-07-16	none	Tilt	Cohere	0	0	21
2021-07-16	none	Tilt	Cohere	0.595	0	20
2021-07-16	none	Tilt	Cohere	1.785	0	20
2021-07-16	none	Tilt	Cohere	5.95	18	19
2021-07-16	none	Tilt	Cohere	17.85	8	20
2021-07-19	none	Vangard	none	0	1	20
2021-07-19	none	Vangard	none	1	1	20
2021-07-19	none	Vangard	none	3	4	20
2021-07-19	none	Vangard	none	5	NA	NA
2021-07-19	none	Vangard	none	8	NA	NA
2021-07-19	none	Vangard	none	10	2	22
2021-07-19	none	Vangard	none	15	NA	NA
2021-07-19	none	Vangard	none	20	NA	NA
2021-07-19	none	Vangard	none	30	1	20
2021-07-19	none	Vangard	none	50	NA	NA
2021-07-19	none	Vangard	none	100	3	20
2021-07-19	none	LunaSensation	none	0	1	20
2021-07-19	none	LunaSensation	none	1	2	20
2021-07-19	none	LunaSensation	none	3	2	20
2021-07-19	none	LunaSensation	none	5	NA	NA
2021-07-19	none	LunaSensation	none	8	NA	NA
2021-07-19	none	LunaSensation	none	10	2	20
2021-07-19	none	LunaSensation	none	15	NA	NA
2021-07-19	none	LunaSensation	none	20	NA	NA
2021-07-19	none	LunaSensation	none	30	1	16
2021-07-19	none	LunaSensation	none	50	NA	NA
2021-07-19	none	LunaSensation	none	100	14	20
2021-07-22	none	Pristine	Induce	0	2	20
2021-07-22	none	Pristine	Induce	1	3	20
2021-07-22	none	Pristine	Induce	3	3	21
2021-07-22	none	Pristine	Induce	5	15	20
2021-07-22	none	Pristine	Induce	8	16	20
2021-07-22	none	Pristine	Induce	10	22	22
2021-07-22	none	Pristine	Induce	15	20	20
2021-07-22	none	Pristine	Induce	20	NA	NA
2021-07-22	none	Pristine	Induce	30	19	19
2021-07-23	none	Tilt	none	0	0	20
2021-07-23	none	Tilt	none	1	0	21
2021-07-23	none	Tilt	none	3	2	20
2021-07-23	none	Tilt	none	5	NA	NA
2021-07-23	none	Tilt	none	8	NA	NA
2021-07-23	none	Tilt	none	10	1	27
2021-07-23	none	Tilt	none	15	NA	NA
2021-07-23	none	Tilt	none	20	NA	NA
2021-07-23	none	Tilt	none	30	1	21
2021-07-23	none	Tilt	none	30	NA	NA
2021-07-23	Intrepid	none	none	0	0	20
2021-07-23	Intrepid	none	none	1	0	20
2021-07-23	Intrepid	none	none	3	1	20
2021-07-23	Intrepid	none	none	5	NA	NA
2021-07-23	Intrepid	none	none	8	NA	NA
2021-07-23	Intrepid	none	none	10	0	19
2021-07-23	Intrepid	none	none	20	NA	NA
2021-07-23	Intrepid	none	none	30	0	20
2021-07-23	Intrepid	none	none	40	NA	NA
2021-07-23	Intrepid	none	none	50	NA	NA
2021-07-23	Intrepid	none	none	100	NA	NA
2021-07-23	Mustang Maxx	none	none	0	0	20
2021-07-23	Mustang Maxx	none	none	0.1	NA	NA
2021-07-23	Mustang Maxx	none	none	0.3	15	20
2021-07-23	Mustang Maxx	none	none	1	20	20
2021-07-23	Mustang Maxx	none	none	3	22	22
2021-07-27	none	Pristine	none	0	2	20
2021-07-27	none	Pristine	none	1	1	20
2021-07-27	none	Pristine	none	3	1	20
2021-07-27	none	Pristine	none	5	NA	NA
2021-07-27	none	Pristine	none	8	NA	NA
2021-07-27	none	Pristine	none	10	2	20
2021-07-27	none	Pristine	none	15	NA	NA
2021-07-27	none	Pristine	none	20	NA	NA
2021-07-27	none	Pristine	none	30	0	20
2021-07-27	none	Pristine	none	30	1	20
2021-07-27	none	Tilt	none	0	1	20
2021-07-27	none	Tilt	none	1	3	20
2021-07-27	none	Tilt	none	3	0	20
2021-07-27	none	Tilt	none	5	NA	NA
2021-07-27	none	Tilt	none	8	NA	NA
2021-07-27	none	Tilt	none	10	1	20
2021-07-27	none	Tilt	none	15	NA	NA
2021-07-27	none	Tilt	none	20	NA	NA
2021-07-27	none	Tilt	none	30	1	19
2021-07-27	none	Tilt	none	30	NA	NA
2021-07-27	none	Vangard	none	0	1	20
2021-07-27	none	Vangard	none	1	1	20
2021-07-27	none	Vangard	none	3	1	20
2021-07-27	none	Vangard	none	5	NA	NA
2021-07-27	none	Vangard	none	8	NA	NA
2021-07-27	none	Vangard	none	10	1	20
2021-07-27	none	Vangard	none	15	NA	NA
2021-07-27	none	Vangard	none	20	NA	NA
2021-07-27	none	Vangard	none	30	2	20
2021-07-27	none	Vangard	none	50	NA	NA
2021-07-27	none	Vangard	none	100	2	20
2021-07-27	none	LunaSensation	none	0	0	20
2021-07-27	none	LunaSensation	none	1	0	20
2021-07-27	none	LunaSensation	none	3	0	20
2021-07-27	none	LunaSensation	none	5	NA	NA
2021-07-27	none	LunaSensation	none	8	NA	NA
2021-07-27	none	LunaSensation	none	10	0	20
2021-07-27	none	LunaSensation	none	15	NA	NA
2021-07-27	none	LunaSensation	none	20	NA	NA
2021-07-27	none	LunaSensation	none	30	0	20
2021-07-27	none	LunaSensation	none	50	NA	NA
2021-07-27	none	LunaSensation	none	100	3	20
2021-07-28	none	none	Kinetic	0	1	20
2021-07-28	none	none	Kinetic	0.1	1	20
2021-07-28	none	none	Kinetic	0.3	0	20
2021-07-28	none	none	Kinetic	1	2	20
2021-07-28	none	none	Kinetic	3	1	19
2021-07-28	none	none	Kinetic	5	2	20
2021-07-28	none	none	Kinetic	8	16	20
2021-07-28	none	none	Kinetic	10	7	20
2021-07-28	none	none	Kinetic	15	12	19
2021-07-28	none	none	Kinetic	20	15	20
2021-07-28	none	none	Kinetic	30	20	20
2021-07-28	none	none	Kinetic	50	20	21
2021-07-28	Intrepid	none	none	0	0	20
2021-07-28	Intrepid	none	none	1	1	20
2021-07-28	Intrepid	none	none	3	0	20
2021-07-28	Intrepid	none	none	5	NA	NA
2021-07-28	Intrepid	none	none	8	NA	NA
2021-07-28	Intrepid	none	none	10	1	20
2021-07-28	Intrepid	none	none	20	NA	NA
2021-07-28	Intrepid	none	none	30	0	20
2021-07-28	Intrepid	none	none	40	NA	NA
2021-07-28	Intrepid	none	none	50	NA	NA
2021-07-28	Intrepid	none	none	100	1	20
2021-07-28	Mustang Maxx	none	none	0	1	21
2021-07-28	Mustang Maxx	none	none	0.1	3	19
2021-07-28	Mustang Maxx	none	none	0.3	19	20
2021-07-28	Mustang Maxx	none	none	1	21	21
2021-07-28	Mustang Maxx	none	none	3	21	21
2021-07-29	none	none	Induce	0	0	20
2021-07-29	none	none	Induce	1	0	20
2021-07-29	none	none	Induce	3	0	20
2021-07-29	none	none	Induce	5	NA	NA
2021-07-29	none	none	Induce	10	12	20
2021-07-29	none	none	Induce	15	19	20
2021-07-29	none	none	Induce	20	20	20
2021-07-29	none	none	Induce	30	17	20
2021-07-29	none	none	Induce	50	19	19
2021-07-29	none	none	Cohere	0	3	20
2021-07-29	none	none	Cohere	1	1	20
2021-07-29	none	none	Cohere	3	1	20
2021-07-29	none	none	Cohere	10	0	20
2021-07-29	none	none	Cohere	15	15	20
2021-07-29	none	none	Cohere	20	8	20
2021-07-29	none	none	Cohere	30	4	20
2021-07-29	none	none	Cohere	50	18	20
2021-07-30	none	Pristine	Kinetic	0	0	20
2021-07-30	none	Pristine	Kinetic	1	4	20
2021-07-30	none	Pristine	Kinetic	3	3	20
2021-07-30	none	Pristine	Kinetic	5	20	20
2021-07-30	none	Pristine	Kinetic	8	23	23
2021-07-30	none	Pristine	Kinetic	10	21	22
2021-07-30	none	Pristine	Kinetic	15	22	22
2021-07-30	none	Pristine	Kinetic	20	NA	NA
2021-07-30	none	Pristine	Kinetic	30	NA	NA
2021-07-30	none	Vangard	Kinetic	0	0	20
2021-07-30	none	Vangard	Kinetic	1	0	22
2021-07-30	none	Vangard	Kinetic	3	22	22
2021-07-30	none	Vangard	Kinetic	5	6	22
2021-07-30	none	Vangard	Kinetic	8	20	20
2021-07-30	none	Vangard	Kinetic	10	20	20
2021-07-30	none	Vangard	Kinetic	15	20	22
2021-07-30	none	Vangard	Kinetic	20	NA	NA
2021-07-30	none	Vangard	Kinetic	30	NA	NA
2021-07-30	none	Vangard	Kinetic	0	0	20
2021-07-30	none	Vangard	Kinetic	1	0	21
2021-07-30	none	Vangard	Kinetic	3	10	20
2021-07-30	none	Vangard	Kinetic	5	20	20
2021-07-30	none	Vangard	Kinetic	8	17	19
2021-07-30	none	Vangard	Kinetic	10	18	20
2021-07-30	none	Vangard	Kinetic	15	19	20
2021-07-30	none	Vangard	Kinetic	20	15	15
2021-07-30	none	Vangard	Kinetic	30	21	21
2021-07-30	none	Vangard	Kinetic	0	1	20
2021-07-30	none	Vangard	Kinetic	1	1	20
2021-07-30	none	Vangard	Kinetic	3	6	20
2021-07-30	none	Vangard	Kinetic	8	2	20
2021-07-30	none	Vangard	Kinetic	10	14	20
2021-07-30	none	Vangard	Kinetic	15	20	20
2021-07-30	none	Vangard	Kinetic	20	19	20
2021-07-30	none	Vangard	Kinetic	30	NA	NA
2021-07-30	none	LunaSensation	Kinetic	0	1	20
2021-07-30	none	LunaSensation	Kinetic	1	2	20
2021-07-30	none	LunaSensation	Kinetic	3	18	22
2021-07-30	none	LunaSensation	Kinetic	5	22	22
2021-07-30	none	LunaSensation	Kinetic	8	19	19
2021-07-30	none	LunaSensation	Kinetic	10	20	20
2021-07-30	none	LunaSensation	Kinetic	15	20	20
2021-07-30	none	LunaSensation	Kinetic	20	NA	NA
2021-07-30	none	LunaSensation	Kinetic	30	NA	NA
2021-07-31	none	none	Kinetic	0	0	20
2021-07-31	none	none	Kinetic	0.1	1	20
2021-07-31	none	none	Kinetic	0.3	1	20
2021-07-31	none	none	Kinetic	1	0	20
2021-07-31	none	none	Kinetic	3	0	19
2021-07-31	none	none	Kinetic	5	9	20
2021-07-31	none	none	Kinetic	8	0	20
2021-07-31	none	none	Kinetic	10	16	20
2021-07-31	none	none	Kinetic	15	20	20
2021-07-31	none	none	Kinetic	20	20	20
2021-07-31	none	none	Kinetic	30	20	20
2021-07-31	none	none	Kinetic	50	20	20
2021-07-31	none	none	Induce	0	0	20
2021-07-31	none	none	Induce	1	0	20
2021-07-31	none	none	Induce	3	1	20
2021-07-31	none	none	Induce	5	NA	NA
2021-07-31	none	none	Induce	10	3	20
2021-07-31	none	none	Induce	15	21	21
2021-07-31	none	none	Induce	20	15	20
2021-07-31	none	none	Induce	30	11	20
2021-07-31	none	none	Induce	50	20	20
2021-07-31	none	none	Cohere	0	0	20
2021-07-31	none	none	Cohere	1	1	20
2021-07-31	none	none	Cohere	3	1	20
2021-07-31	none	none	Cohere	15	0	20
2021-07-31	none	none	Cohere	20	7	23
2021-07-31	none	none	Cohere	30	1	20
2021-07-31	none	none	Cohere	50	8	20
2021-08-02	none	Pristine	Kinetic	0	0	17
2021-08-02	none	Pristine	Kinetic	1	0	19
2021-08-02	none	Pristine	Kinetic	3	20	20
2021-08-02	none	Pristine	Kinetic	5	10	20
2021-08-02	none	Pristine	Kinetic	8	15	20
2021-08-02	none	Pristine	Kinetic	10	8	19
2021-08-02	none	Pristine	Kinetic	15	12	20
2021-08-02	none	Pristine	Kinetic	20	20	20
2021-08-02	none	Pristine	Kinetic	30	17	20
2021-08-03	none	Pristine	Induce	0	0	20
2021-08-03	none	Pristine	Induce	1	0	20
2021-08-03	none	Pristine	Induce	3	2	20
2021-08-03	none	Pristine	Induce	5	2	21
2021-08-03	none	Pristine	Induce	8	19	20
2021-08-03	none	Pristine	Induce	10	17	20
2021-08-03	none	Pristine	Induce	15	19	20
2021-08-03	none	Pristine	Induce	20	19	19
2021-08-03	none	Pristine	Induce	30	20	20
2021-08-03	none	LunaSensation	Kinetic	0	1	20
2021-08-03	none	LunaSensation	Kinetic	1	0	21
2021-08-03	none	LunaSensation	Kinetic	3	12	20
2021-08-03	none	LunaSensation	Kinetic	5	15	20
2021-08-03	none	LunaSensation	Kinetic	8	16	21
2021-08-03	none	LunaSensation	Kinetic	10	3	20
2021-08-03	none	LunaSensation	Kinetic	15	16	20
2021-08-03	none	LunaSensation	Kinetic	20	19	20
2021-08-03	none	LunaSensation	Kinetic	30	17	20
2021-08-05	none	Pristine	Cohere	0	0	21
2021-08-05	none	Pristine	Cohere	1	0	20
2021-08-05	none	Pristine	Cohere	3	1	21
2021-08-05	none	Pristine	Cohere	5	0	20
2021-08-05	none	Pristine	Cohere	8	1	21
2021-08-05	none	Pristine	Cohere	10	1	20
2021-08-05	none	Pristine	Cohere	15	1	22
2021-08-05	none	Pristine	Cohere	20	20	20
2021-08-05	none	Pristine	Cohere	30	6	22
2021-08-05	none	Vangard	Induce	0	0	22
2021-08-05	none	Vangard	Induce	1	0	20
2021-08-05	none	Vangard	Induce	3	1	20
2021-08-05	none	Vangard	Induce	5	13	20
2021-08-05	none	Vangard	Induce	8	21	21
2021-08-05	none	Vangard	Induce	10	20	20
2021-08-05	none	Vangard	Induce	15	20	20
2021-08-05	none	Vangard	Induce	20	20	20
2021-08-05	none	Vangard	Induce	30	20	20
2021-08-05	none	LunaSensation	Induce	0	0	21
2021-08-05	none	LunaSensation	Induce	1	2	22
2021-08-05	none	LunaSensation	Induce	3	1	19
2021-08-05	none	LunaSensation	Induce	5	2	20
2021-08-05	none	LunaSensation	Induce	8	6	20
2021-08-05	none	LunaSensation	Induce	10	14	21
2021-08-05	none	LunaSensation	Induce	15	20	20
2021-08-05	none	LunaSensation	Induce	20	21	21
2021-08-05	none	LunaSensation	Induce	30	20	20
2021-08-05	Intrepid	none	Induce	0	1	20
2021-08-05	Intrepid	none	Induce	1	0	20
2021-08-05	Intrepid	none	Induce	3	14	20
2021-08-05	Intrepid	none	Induce	5	7	21
2021-08-05	Intrepid	none	Induce	8	21	21
2021-08-05	Intrepid	none	Induce	10	14	20
2021-08-05	Intrepid	none	Induce	15	22	22
2021-08-05	Intrepid	none	Induce	20	NA	NA
2021-08-05	Intrepid	none	Induce	30	18	20
2021-08-06	none	Tilt	Cohere	0	0	20
2021-08-06	none	Tilt	Cohere	1	0	20
2021-08-06	none	Tilt	Cohere	3	0	20
2021-08-06	none	Tilt	Cohere	5	0	20
2021-08-06	none	Tilt	Cohere	8	NA	NA
2021-08-06	none	Tilt	Cohere	10	4	19
2021-08-06	none	Tilt	Cohere	15	6	20
2021-08-06	none	Tilt	Cohere	20	NA	NA
2021-08-06	none	Tilt	Cohere	30	14	20
2021-08-06	none	Vangard	Cohere	0	2	19
2021-08-06	none	Vangard	Cohere	1	0	20
2021-08-06	none	Vangard	Cohere	3	1	20
2021-08-06	none	Vangard	Cohere	5	0	20
2021-08-06	none	Vangard	Cohere	8	NA	NA
2021-08-06	none	Vangard	Cohere	10	1	20
2021-08-06	none	Vangard	Cohere	15	13	19
2021-08-06	none	Vangard	Cohere	20	NA	NA
[truncated: 691 more rows]

## Sheet: S2 Ratio Test
Tank Mix					Ratio Test
Insecticide	Fungicide	Adjuvant	n (Adjuvant alone)	n (Combination)	Std. error (Combination)	Z-stat	p-value	sig dif?	Ratio (LC50alone/ LC50mixture)	Lower	Upper		Adjuvant alone std. error	Adjuvant Alone LC50
none	none	Kinetic	1120	-	0.0375385	-	-	-	1	0.926425	1.07358		0.32953	8.77845
none	LunaSensation	Kinetic	1120	565	0.081	4.8	1.61e-06	Yes	2.44665	2.28789	2.60541
none	Pristine	Kinetic	1120	485	0.0715	3.72	0.000202	Yes	1.84344	1.7033	1.98358
none	Tilt	Kinetic	1120	404	0.0393	5.84	5.27e-09	Yes	1.69506	1.61803	1.77208
none	Vangard	Kinetic	1120	410	0.0672	5.76	8.54e-09	Yes	2.43609	2.30438	2.5678
Intrepid	none	Kinetic	1120	365	0.0708	5.44	5.21e-08	Yes	2.4287	2.28994	2.56747
none	none	Surf90	1263	-	0.0366904	-	-	-	1	0.928087	1.07191		0.32694	8.91078
none	LunaSensation	Surf90	1263	471	0.0332	2.6	0.00939	Yes	1.21934	1.15427	1.28441
none	Pristine	Surf90	1263	610	0.0294	0.892	0.373	No	1.06211	1.00449	1.11973
none	Tilt	Surf90	1263	495	0.0318	4.07	4.71e-05	Yes	1.34741	1.28508	1.40974
none	Vangard	Surf90	1263	551	0.0449	6.87	6.43e-12	Yes	2.03352	1.94552	2.12153
Intrepid	none	Surf90	1263	401	0.033	2.69	0.00706	Yes	1.22744	1.16276	1.29212
none	none	Induce	402	-	0.070835	-	-	-	1	0.861163	1.13884		0.76172	10.7534
none	LunaSensation	Induce	402	423	0.04	1.91	0.0561	No	1.19264	1.11424	1.27104
none	Pristine	Induce	402	347	0.0412	5.02	5.26e-07	Yes	1.60883	1.52808	1.68958
none	Tilt	Induce	402	479	0.0473	3.87	0.000107	Yes	1.52449	1.43178	1.6172
none	Vangard	Induce	402	469	0.0419	6.01	1.85e-09	Yes	1.78528	1.70315	1.8674
Intrepid	none	Induce	402	547	0.0416	4.9	9.55e-07	Yes	1.5994	1.51786	1.68093
none	none	Dyne-Amic	1995	-	0.0524696	-	-	-	1	0.89716	1.10284		0.7027	13.3925
none	LunaSensation	Dyne-Amic	1995	820	0.0295	8.46	2.58e-17	Yes	0.563035	0.505215	0.620855
none	Pristine	Dyne-Amic	1995	958	0.0251	2.44	0.0147	Yes	0.868232	0.819036	0.917428
none	Tilt	Dyne-Amic	1995	996	0.0626	11.3	1.05e-29	Yes	No D-R relationship for combination, exact ratio cannot be calculated
none	Vangard	Dyne-Amic	1995	1019	0.0295	8.46	2.58e-17	Yes	0.563035	0.505215	0.620855
Intrepid	none	Dyne-Amic	1995	600	0.0325	10.6	2.22e-26	Yes	0.45121	0.38751	0.51491
Altacor	none	Dyne-Amic	1995	763	0.0248	4.24	2.25e-05	Yes	0.78503	0.736422	0.833638
none	none	Cohere	463	-	0.0886138	-	-	-	1	0.826317	1.17368		2.19973	24.8238
none	LunaSensation	Cohere	463	528	0.068	4.66	3.19e-06	Yes	0.482107	0.348827	0.615387
none	Pristine	Cohere	463	500	0.0399	0.0406	0.968	No	1.00374	0.925533	1.08194
none	Tilt	Cohere	463	345	0.0434	1.46	0.143	No	1.15735	1.07228	1.24241
none	Vangard	Cohere	463	462	0.0339	1.35	0.177	No	1.11128	1.04484	1.17773
Intrepid	none	Cohere	463	404	0.108	5.57	2.6e-08	Yes	0.250593	0.0389127	0.462273
none	none	Li700	1475	-	0.173576	-	-	-	1	0.659791	1.34021		15.7345	90.6488
none	LunaSensation	Li700	1475	522	0.0907	3.62	0.000297	Yes	0.469604	0.291832	0.647376
none	Pristine	Li700	1475	581	0.0426	8.01	1.17e-15	Yes	2.1917	2.10821	2.2752
none	Tilt	Li700	1475	739	0.0635	0.989	0.323	No	0.865365	0.740905	0.989825
none	Vangard	Li700	1475	520	0.047	4.46	8.18e-06	Yes	1.61977	1.52765	1.71189
Intrepid	none	Li700	1475	440	0.0749	1.98	0.0474	Yes	0.710304	0.5635	0.857108
Altacor	none	Li700	1475	520	0.0777	0.404	0.686	No	0.930272	0.77798	1.08256
none	none	NufilmP	677	-	No D-R relationship for adjuvant alone, ratio test cannot be performed
none	Pristine	NufilmP	677	539	No D-R relationship for adjuvant alone, ratio test cannot be performed
none	Tilt	NufilmP	677	238	No D-R relationship for adjuvant alone, ratio test cannot be performed
none	Vangard	NufilmP	677	239	No D-R relationship for adjuvant alone, ratio test cannot be performed
none	LunaSensation	NufilmP	677	237	No D-R relationship for adjuvant alone, ratio test cannot be performed
Altacor	none	NufilmP	677	180	No D-R relationship for adjuvant alone, ratio test cannot be performed
Intrepid	none	NufilmP	677	240	No D-R relationship for adjuvant alone, ratio test cannot be performed
	Indicates no significant difference for adjvuant-pesticide combination compared to adjuvant alone
	Indicates increased toxicity for adjvuant-pesticide combination compared to adjuvant alone
	Indicates decreased toxicity for adjvuant-pesticide combination compared to adjuvant alone

## Sheet: S3 noEffect Test
Tank Mix				NoEffect Function				ED20 (X Application Rate)
Insecticide	Fungicide	Adjuvant	n	Chi-Squared Test	Df	p-value	Dose-Response Relationship?	Estimate	Std. Error	Lower	Upper
none	Pristine	none	1211	Error - Unable to generate D-R curve due to negative slope			No	Error - cannot calculate ED20
none	Tilt	none	2221	45.1065	1	1.86602e-11	Yes	Error - cannot calculate ED20
none	Vangard	none	1451	4.59945	1	0.0319823	Yes	Error - cannot calculate ED20
none	LunaSensation	none	1582	11.8701	1	0.00057041	Yes	Error - cannot calculate ED20
Altacor	none	none	600	Error - Unable to generate D-R curve due to negative slope			No	Error - cannot calculate ED20
Intrepid	none	none	1597	Error - Unable to generate D-R curve due to negative slope			No	Error - cannot calculate ED20
MustangMaxx	none	none	1209	520.34	1	0	Yes	0.215332	0.020365	0.175417	0.255247
none	none	Kinetic	1120	782.236	1	0	Yes	4.97803	0.28558	4.4183	5.53775
none	Pristine	Kinetic	565	93.5702	1	0	Yes	1.01642	0.23765	0.55062	1.48221
none	Tilt	Kinetic	485	213.808	1	0	Yes	2.63584	0.25096	2.14397	3.12772
none	Vangard	Kinetic	404	184.112	1	0	Yes	1.68183	0.22196	1.24679	2.11687
none	LunaSensation	Kinetic	410	112.83	1	0	Yes	1.22855	0.22767	0.78232	1.67478
Intrepid	none	Kinetic	365	124.979	1	0	Yes	1.50888	0.22986	1.05837	1.95939
none	none	Induce	402	253.415	1	0	Yes	5.69764	0.65439	4.41505	6.98022
none	Pristine	Induce	423	249.369	1	0	Yes	3.883	0.31811	3.25951	4.50649
none	Tilt	Induce	347	132.433	1	0	Yes	3.31781	0.37351	2.58575	4.04987
none	Vangard	Induce	479	320.575	1	0	Yes	3.65834	0.28852	3.09285	4.22383
none	LunaSensation	Induce	469	218.253	1	0	Yes	4.556	0.41013	3.75216	5.35985
Intrepid	none	Induce	547	291.849	1	0	Yes	3.52174	0.3059	2.92218	4.1213
none	none	Cohere	463	146.915	1	0	Yes	9.24679	1.10085	7.08917	11.4044
none	Pristine	Cohere	528	124.037	1	0	Yes	12.5419	0.88269	10.8118	14.2719
none	Tilt	Cohere	500	119.001	1	0	Yes	8.09765	0.80557	6.51877	9.67653
none	Vangard	Cohere	345	153.867	1	0	Yes	14.3388	1.0001	12.3786	16.2991
none	LunaSensation	Cohere	462	48.4299	1	3.42304e-12	Yes	17.9344	2.1573	13.7061	22.1627
Intrepid	none	Cohere	404	25.1905	1	5.19386e-07	Yes	27.459	6.0231	15.6538	39.2641
none	none	Surf90	1263	525.964	1	0	Yes	4.37609	0.24576	3.8944	4.85778
none	Pristine	Surf90	471	231.303	1	0	Yes	4.89869	0.34508	4.22235	5.57503
none	Tilt	Surf90	610	301.845	1	0	Yes	3.43388	0.27427	2.89632	3.97144
none	Vangard	Surf90	495	270.038	1	0	Yes	2.2113	0.20973	1.80023	2.62236
none	LunaSensation	Surf90	551	231.875	1	0	Yes	3.58051	0.30975	2.9734	4.18761
Intrepid	none	Surf90	401	200.347	1	0	Yes	4.07366	0.34876	3.39011	4.7572
none	none	Dyne-Amic	1995	531.124	1	0	Yes	3.69667	0.26411	3.17903	4.21432
none	Pristine	Dyne-Amic	820	449.358	1	0	Yes	9.22807	0.45973	8.32703	10.1291
none	Tilt	Dyne-Amic	958	17.6628	1	2.63735e-05	Yes	106.684	70.6203	-31.7291	245.097
none	Vangard	Dyne-Amic	996	81.3977	1	0	Yes	10.7724	1.24773	8.32687	13.2179
none	LunaSensation	Dyne-Amic	1019	269.235	1	0	Yes	10.0436	0.62128	8.8259	11.2613
Altacor	none	Dyne-Amic	600	334.842	1	0	Yes	11.4136	0.54594	10.3435	12.4836
Intrepid	none	Dyne-Amic	763	172.847	1	0	Yes	13.6671	0.90209	11.899	15.4351
none	none	Li700	1475	158.999	1	0	Yes	15.8323	1.45286	12.9847	18.6798
none	Pristine	Li700	522	187.194	1	0	Yes	21.7476	1.8461	18.1293	25.3658
none	Tilt	Li700	581	72.4402	1	0	Yes	30.5638	3.571	23.5647	37.5628
none	Vangard	Li700	739	163.864	1	0	Yes	19.2497	1.7733	15.774	22.7253
none	LunaSensation	Li700	520	42.5429	1	6.91505e-11	Yes	38.8044	7.4648	24.1738	53.4351
Altacor	none	Li700	440	47.5599	1	5.33484e-12	Yes	31.8386	4.7339	22.5604	41.1168
Intrepid	none	Li700	520	54.4723	1	1.57652e-13	Yes	39.1846	5.6668	28.0778	50.2913
none	none	NufilmP	677	Error - Unable to generate D-R curve due to negative slope			No	Error - cannot calculate ED20
none	Pristine	NufilmP	539	Error - Unable to generate D-R curve due to negative slope			No	Error - cannot calculate ED20
none	Tilt	NufilmP	238	3.96855	1	0.0463577	Yes	189.705	268.145	-335.849	715.259
none	Vangard	NufilmP	239	2.53177	1	0.111575	No	198.709	207.505	-207.994	605.412
none	LunaSensation	NufilmP	237	-0.315588	1	1	No	3585.69	11997.8	-19929.6	27101
Altacor	none	NufilmP	180	Error - Unable to generate D-R curve due to negative slope			No	Error - cannot calculate ED20
Intrepid	none	NufilmP	240	0.140549	1	0.707736	No	Error - cannot calculate ED20
none	none	Activator90	539	35.4055	1	2.67737e-09	Yes	4.50733	0.73898	3.05895	5.95572
none	none	Attach	240	Error - Unable to generate D-R curve due to negative slope			No	Error - cannot calculate ED20
none	none	Liberate	799	221.779	1	0	Yes	10.2943	0.83913	8.64964	11.939
none	none	Choice	947	31.4925	1	2.0021e-08	Yes	4.42421	1.14149	2.18694	6.66149
none	none	LatronB	756	8.44232	1	0.00366589	Yes	133.78	85.421	-33.6425	301.202
	Indicates treatments that had no dose-response relationship, based on the NoEffect() test.
	Indicates treatments that passed the NoEffect() test, but had an LC20 value below the maximum rate tested

## Sheet: S4_Adjuvant_usage_summary_2020
	PRODUCT_NAME	YEAR	AMOUNT_TREATED	ADDED_ACRES	BEARING_ACRES	TOTAL_ACRES	PROP_ACRES_TREATED
1	38-F DRIFT RETARDANT ADDITIVE	2010	273	28781	555574	674820	0.000491384
11	41-A	2010	1923.8	28781	555574	674820	0.00346273
19	90-10 SURFACTANT	2010	19	28781	555574	674820	3.41989e-05
24	ACIDIPHACTANT	2010	5262.24	28781	555574	674820	0.00947172
35	ACTI-SPRED	2010	355	28781	555574	674820	0.000638979
41	ACTIFY	2010	23.63	28781	555574	674820	4.25326e-05
42	ACTIVATE PLUS	2010	4738.3	28781	555574	674820	0.00852866
53	ACTIVATOR 90	2010	6307.47	28781	555574	674820	0.0113531
64	AD WET 90 CA	2010	4341.79	28781	555574	674820	0.00781496
73	AD-HERE	2010	252	28781	555574	674820	0.000453585
80	AD-HERE XL	2010	158	28781	555574	674820	0.000284391
87	AD-WET	2010	75	28781	555574	674820	0.000134996
111	AGRI-DEX	2010	1577.75	28781	555574	674820	0.00283986
141	AMMONIUM SULFATE	2010	7220.06	28781	555574	674820	0.0129957
177	BFR ZERO-FOAM	2010	50	28781	555574	674820	8.9997e-05
178	BIO-FILM EXTRA	2010	406.55	28781	555574	674820	0.000731766
189	BIOLINK SPREADER-STICKER	2010	160	28781	555574	674820	0.00028799
198	BOND	2010	250	28781	555574	674820	0.000449985
210	BOND SPREADER STICKER	2010	631.2	28781	555574	674820	0.00113612
286	BREAK-THRU	2010	6332.74	28781	555574	674820	0.0113986
299	BRITZ 10-12-0 ZN NUTRIENT BUFFER SPRAY SOLUTIONS	2010	4318.93	28781	555574	674820	0.00777382
303	BRITZ B-85	2010	30936.9	28781	555574	674820	0.0556846
310	BRITZ BINDER	2010	418.5	28781	555574	674820	0.000753275
312	BRITZ BUFFER	2010	4382.8	28781	555574	674820	0.00788878
321	BRITZ INTENSIFY	2010	521.63	28781	555574	674820	0.000938903
323	BRITZ NATURAL OIL BLEND	2010	55	28781	555574	674820	9.89967e-05
324	BRITZ NUTRIENT BUFFER SPRAY 10-12-0 ZN	2010	7932.04	28781	555574	674820	0.0142772
327	BRITZ O/S BLEND	2010	745.5	28781	555574	674820	0.00134186
334	BRITZ SILGLOW	2010	9125.2	28781	555574	674820	0.0164248
339	BROAD SPRED	2010	21320.2	28781	555574	674820	0.0383752
366	BRONC PLUS DRY-EDT	2010	213.68	28781	555574	674820	0.000384611
375	BUFFER P.S.	2010	2261	28781	555574	674820	0.00406966
386	BUFFER PLUS	2010	714	28781	555574	674820	0.00128516
397	BUFFER X-TRA	2010	585	28781	555574	674820	0.00105297
413	BWC SPREADER 90	2010	2555.93	28781	555574	674820	0.00460052
422	CADENCE	2010	42	28781	555574	674820	7.55975e-05
431	CAYUSE PLUS	2010	3663.5	28781	555574	674820	0.00659408
460	CHOICE	2010	6	28781	555574	674820	1.07996e-05
470	CHOICE WEATHER MASTER	2010	5688.45	28781	555574	674820	0.0102389
493	CMR EMBRACE PLUS	2010	8.33	28781	555574	674820	1.49935e-05
494	CMR HERBICIDE ACTIVATOR	2010	767	28781	555574	674820	0.00138055
502	CMR ORGANIC OIL ADJUVANT	2010	77	28781	555574	674820	0.000138595
504	CMR SILICONE SURFACTANT	2010	1614.1	28781	555574	674820	0.00290528
508	CMR SPREADER STICKER	2010	352	28781	555574	674820	0.000633579
519	COHERE	2010	22300.1	28781	555574	674820	0.0401389
539	CROP OIL	2010	118	28781	555574	674820	0.000212393
549	CROP OIL CONCENTRATE	2010	18	28781	555574	674820	3.23989e-05
584	DECIMAL	2010	612.84	28781	555574	674820	0.00110308
610	DRIFTSTOP	2010	50	28781	555574	674820	8.9997e-05
618	DYNE-AMIC	2010	45893.4	28781	555574	674820	0.0826054
634	EXIT	2010	60459.3	28781	555574	674820	0.108823
662	FIRST CHOICE 2220 NONIONIC SPREADER AND STICKER	2010	1589.1	28781	555574	674820	0.00286029
667	FIRST CHOICE 4440 SPREADER/STICKER	2010	10	28781	555574	674820	1.79994e-05
670	FIRST CHOICE ALPHA APS	2010	17	28781	555574	674820	3.0599e-05
671	FIRST CHOICE BREAK-THRU	2010	17693.1	28781	555574	674820	0.0318465
675	FIRST CHOICE BREAK-THRU SUPER PENETRANT	2010	48	28781	555574	674820	8.63971e-05
679	FIRST CHOICE EXCITER	2010	301	28781	555574	674820	0.000541782
684	FIRST CHOICE FOLIAR NUTRIENT 3	2010	20	28781	555574	674820	3.59988e-05
687	FIRST CHOICE HERBICIDE ACTIVATOR	2010	29.5	28781	555574	674820	5.30982e-05
689	FIRST CHOICE HI-WETT	2010	14145.1	28781	555574	674820	0.0254604
694	FIRST CHOICE NEUTRALIZER	2010	89	28781	555574	674820	0.000160195
698	FIRST CHOICE NO FOAM A	2010	1785	28781	555574	674820	0.00321289
704	FIRST CHOICE NO FOAM B	2010	40	28781	555574	674820	7.19976e-05
705	FIRST CHOICE PARASOL	2010	536	28781	555574	674820	0.000964768
707	FIRST CHOICE PRESERVE	2010	1277	28781	555574	674820	0.00229852
709	FIRST CHOICE SPREADER STICKER	2010	580	28781	555574	674820	0.00104397
713	FIRST CHOICE SURPHTAC ADJUVANT	2010	85.5	28781	555574	674820	0.000153895
715	FIRST CHOICE ULTRA PRO	2010	2019.11	28781	555574	674820	0.00363428
729	FOAM BUSTER	2010	321.2	28781	555574	674820	0.000578141
730	FOAM FIGHTER	2010	1977.15	28781	555574	674820	0.00355875
741	FRACTION	2010	36.82	28781	555574	674820	6.62738e-05
750	FREEWAY	2010	9435.34	28781	555574	674820	0.016983
784	GREEN CYPRESS ORGANIC SPREADER	2010	162.5	28781	555574	674820	0.00029249
806	HASTEN	2010	1960.4	28781	555574	674820	0.0035286
821	HELENA AGRI-DEX	2010	100	28781	555574	674820	0.000179994
829	HELENA INDUCE	2010	1741	28781	555574	674820	0.0031337
837	HELENA PENETRATOR	2010	136.2	28781	555574	674820	0.000245152
840	HERBICIDE ENHANCER	2010	489.65	28781	555574	674820	0.000881341
847	HERBIMAX	2010	1132.6	28781	555574	674820	0.00203861
870	HOOK	2010	43413.7	28781	555574	674820	0.0781421
882	IMPROVE	2010	100.13	28781	555574	674820	0.000180228
885	IN-PLACE	2010	4225.31	28781	555574	674820	0.00760531
897	INDUCE	2010	7502.2	28781	555574	674820	0.0135035
909	INTENSIFY SPRAY ADJUVANT	2010	7.5	28781	555574	674820	1.34996e-05
921	K-27 KNAPP NONIONIC SPREADER AND STICKER FOR AGRICULTURAL SPRAYS	2010	21266.7	28781	555574	674820	0.0382788
926	K-90 KNAPP NONIONIC ADJUVANT-SPREADER-ACTIVATOR FOR AGRICULTURAL SPRAYS	2010	107	28781	555574	674820	0.000192594
941	KINETIC	2010	9357	28781	555574	674820	0.016842
957	LATRON AG-44M	2010	395	28781	555574	674820	0.000710976
960	LATRON B-1956	2010	10218.5	28781	555574	674820	0.0183927
970	LATRON B-1956 SPREADER STICKER	2010	797.6	28781	555574	674820	0.00143563
986	LI 700	2010	10352.2	28781	555574	674820	0.0186333
997	LIBERATE	2010	2571.7	28781	555574	674820	0.00462891
1007	LIMONENE F-300	2010	20	28781	555574	674820	3.59988e-05
1020	MAGNIFY	2010	322.6	28781	555574	674820	0.000580661
1025	MAX-IT	2010	2361.18	28781	555574	674820	0.00424998
1036	MAXIMIZER CROP OIL CONCENTRATE	2010	1543.01	28781	555574	674820	0.00277733
1047	METHO-SIL	2010	2686	28781	555574	674820	0.00483464
1069	MILLER NU FILM 17	2010	201.7	28781	555574	674820	0.000363048
1079	MILLER NU FILM P	2010	27713.3	28781	555574	674820	0.0498823
1091	MILLER NU-FILM-17	2010	4683.1	28781	555574	674820	0.0084293
1098	MILLER NU-FILM-P	2010	21493.7	28781	555574	674820	0.0386874
1120	MIST-CONTROL (REVISED FORMULA)	2010	5071.04	28781	555574	674820	0.00912757
1129	MONTEREY CROP OIL	2010	89.27	28781	555574	674820	0.000160681
1136	MONTEREY M.S.O.	2010	1055.5	28781	555574	674820	0.00189984
1146	MONTEREY NUTRIENT BUFFER 10-12-0 ZNP	2010	1250.15	28781	555574	674820	0.0022502
1156	MONTEREY SUPER 7	2010	1963	28781	555574	674820	0.00353328
1178	MSO CONCENTRATE	2010	6	28781	555574	674820	1.07996e-05
1197	MSO CONCENTRATE WITH LECI-TECH	2010	604	28781	555574	674820	0.00108716
1230	NEW CENTURY BUFFER X-TRA	2010	382	28781	555574	674820	0.000687577
1243	NEW CENTURY STIK-R	2010	138	28781	555574	674820	0.000248392
1256	NO FOAM A	2010	4370.08	28781	555574	674820	0.00786588
1266	NO FOAM ADJUVANT	2010	98.67	28781	555574	674820	0.0001776
1270	NO FOAM B	2010	6919.77	28781	555574	674820	0.0124552
1296	NU-FILM-17	2010	640	28781	555574	674820	0.00115196
1299	NU-FILM-P	2010	63	28781	555574	674820	0.000113396
1303	NU-LURE INSECT BAIT	2010	80	28781	555574	674820	0.000143995
1305	NUTRA WET	2010	131.5	28781	555574	674820	0.000236692
1310	ON-SITE	2010	1138.92	28781	555574	674820	0.00204999
1313	OPTIMA	2010	178	28781	555574	674820	0.000320389
1331	OROBOOST	2010	255	28781	555574	674820	0.000458985
1346	PATROL	2010	117.27	28781	555574	674820	0.000211079
1357	PENETRATOR	2010	87	28781	555574	674820	0.000156595
1367	PENETRATOR PLUS	2010	266	28781	555574	674820	0.000478784
1368	PENOX	2010	470	28781	555574	674820	0.000845972
1385	PHASE	2010	556	28781	555574	674820	0.00100077
1440	PHT CROP OIL CONCENTRATE CA	2010	3	28781	555574	674820	5.39982e-06
1454	PHT ESCALATE	2010	6419.61	28781	555574	674820	0.0115549
1527	PHT QUARK	2010	282	28781	555574	674820	0.000507583
1537	PHT SAPHEN	2010	3	28781	555574	674820	5.39982e-06
1559	PINETAC	2010	780.5	28781	555574	674820	0.00140485
1603	PRO 90	2010	26677.1	28781	555574	674820	0.0480171
1614	PRO AMS PLUS	2010	1256.76	28781	555574	674820	0.00226209
1625	PRO BUPHER	2010	668	28781	555574	674820	0.00120236
1633	PRO C.O.C.	2010	82.38	28781	555574	674820	0.000148279
1639	PRO CROP OIL	2010	1381.82	28781	555574	674820	0.00248719
1661	PRO SILICONE 100	2010	17878.3	28781	555574	674820	0.0321799
1672	PRO-TRON	2010	5814.03	28781	555574	674820	0.0104649
1688	QUEST	2010	4886.71	28781	555574	674820	0.00879579
1699	R-11 SPREADER-ACTIVATOR	2010	24807.4	28781	555574	674820	0.0446519
1720	R-56 SPREADER STICKER	2010	200	28781	555574	674820	0.000359988
1723	R-56 SPREADER-STICKER	2010	1866.8	28781	555574	674820	0.00336013
1740	RED-TOP MOR-ACT ADJUVANT	2010	463.41	28781	555574	674820	0.00083411
1748	REIGN	2010	672	28781	555574	674820	0.00120956
1769	RNA ACTIVATOR 85	2010	809.27	28781	555574	674820	0.00145664
1790	RNA BUFFER-ACTIVIATOR	2010	413.5	28781	555574	674820	0.000744275
1791	RNA BUPHER	2010	230	28781	555574	674820	0.000413986
1796	RNA CROP OIL CONCENTRATE 1915	2010	75	28781	555574	674820	0.000134996
1804	RNA METHOXYLATED OIL	2010	1.59	28781	555574	674820	2.8619e-06
1809	RNA NON-IONIC & ANIONIC SPREADER-BINDER	2010	41.5	28781	555574	674820	7.46975e-05
1812	RNA SI 100	2010	6870.94	28781	555574	674820	0.0123673
1825	RNA TRI-AD 73	2010	1068.84	28781	555574	674820	0.00192385
1836	ROCKET DL	2010	146	28781	555574	674820	0.000262791
1858	SILICONE SUPER WETTER	2010	232	28781	555574	674820	0.000417586
1875	SILWET L-77	2010	30	28781	555574	674820	5.39982e-05
1876	SILWET L-77 SURFACTANT	2010	465	28781	555574	674820	0.000836972
1884	SLITHER	2010	7449.3	28781	555574	674820	0.0134083
1895	SPRAY-AIDE	2010	1724.5	28781	555574	674820	0.003104
1900	SPREADER 90	2010	2383.92	28781	555574	674820	0.00429091
1920	STA-PUT	2010	34	28781	555574	674820	6.1198e-05
1927	STIK	2010	10	28781	555574	674820	1.79994e-05
1928	STRIKE ZONE DF	2010	898.6	28781	555574	674820	0.00161743
1932	SUPER SPREAD 7000	2010	27.73	28781	555574	674820	4.99123e-05
1939	SUPER SPREAD MSO	2010	135	28781	555574	674820	0.000242992
1959	SURFIX	2010	163	28781	555574	674820	0.00029339
1961	SURFLEX NA 951	2010	39	28781	555574	674820	7.01977e-05
1963	SUSTAIN	2010	550	28781	555574	674820	0.000989967
1978	SYL-TAC	2010	54193.9	28781	555574	674820	0.0975457
1994	SYLGARD 309	2010	35575.1	28781	555574	674820	0.0640331
1999	SYLGARD 309 SILICONE SURFACTANT	2010	387	28781	555574	674820	0.000696577
2002	TACTIC	2010	719	28781	555574	674820	0.00129416
2011	TRI-FOL	2010	13007.6	28781	555574	674820	0.0234128
2024	TRIPLELINE FOAM-AWAY	2010	1732	28781	555574	674820	0.0031175
2034	TRITON B-1956	2010	390	28781	555574	674820	0.000701977
2037	ULTRA 90-NF	2010	564	28781	555574	674820	0.00101517
2053	UMBRELLA	2010	24486.3	28781	555574	674820	0.0440739
2075	UNIFILM 707	2010	17	28781	555574	674820	3.0599e-05
2076	UNIFORM	2010	4321	28781	555574	674820	0.00777754
2100	VINTRE	2010	6458.95	28781	555574	674820	0.0116257
2119	WATER-GUARD	2010	1596.84	28781	555574	674820	0.00287422
2133	WESTERN FARM SERVICE NO FOAM A	2010	310	28781	555574	674820	0.000557981
2137	WESTLINK AG BUFFER	2010	70	28781	555574	674820	0.000125996
2143	WESTLINK AG INTENSIFY	2010	981.5	28781	555574	674820	0.00176664
2151	WESTLINK AG SPREADER 90	2010	4445.75	28781	555574	674820	0.00800208
2159	WESTLINK AG SPREADER BUFFER	2010	34	28781	555574	674820	6.1198e-05
2160	WESTLINK AG SPREADER STICKER	2010	1704.5	28781	555574	674820	0.003068
2171	WFSI 2220	2010	76	28781	555574	674820	0.000136795
2175	WIDESPREAD	2010	1263.8	28781	555574	674820	0.00227476
2192	WILBUR-ELLIS R-56 SPREADER STICKER	2010	11314.5	28781	555574	674820	0.0203654
2198	WILBUR-ELLIS SPREADER STICKER R-56	2010	1942.3	28781	555574	674820	0.00349602
2	38-F DRIFT RETARDANT ADDITIVE	2011	155.55	52876	608149	727696	0.000255776
12	41-A	2011	585.5	52876	608149	727696	0.000962757
20	90-10 SURFACTANT	2011	275	52876	608149	727696	0.000452192
25	ACIDIPHACTANT	2011	544.06	52876	608149	727696	0.000894616
36	ACTI-SPRED	2011	410	52876	608149	727696	0.000674177
43	ACTIVATE PLUS	2011	1552.75	52876	608149	727696	0.00255324
54	ACTIVATOR 90	2011	7177.31	52876	608149	727696	0.0118019
65	AD WET 90 CA	2011	4000.38	52876	608149	727696	0.00657796
88	AD-WET	2011	154.25	52876	608149	727696	0.000253638
112	AGRI-DEX	2011	227.59	52876	608149	727696	0.000374234
142	AMMONIUM SULFATE	2011	1117.12	52876	608149	727696	0.00183692
157	ATTACH	2011	2712.27	52876	608149	727696	0.00445988
179	BIO-FILM EXTRA	2011	431	52876	608149	727696	0.000708708
199	BOND	2011	20	52876	608149	727696	3.28867e-05
200	BOND MAX	2011	486	52876	608149	727696	0.000799146
287	BREAK-THRU	2011	896.1	52876	608149	727696	0.00147349
300	BRITZ 10-12-0 ZN NUTRIENT BUFFER SPRAY SOLUTIONS	2011	11636.5	52876	608149	727696	0.0191343
304	BRITZ B-85	2011	11660.6	52876	608149	727696	0.0191739
313	BRITZ BUFFER	2011	3149	52876	608149	727696	0.00517801
320	BRITZ FENISH SILICONE SURFACTANT	2011	143.9	52876	608149	727696	0.00023662
322	BRITZ INTENSIFY	2011	158.56	52876	608149	727696	0.000260726
325	BRITZ NUTRIENT BUFFER SPRAY 10-12-0 ZN	2011	2808.05	52876	608149	727696	0.00461737
328	BRITZ O/S BLEND	2011	269.27	52876	608149	727696	0.00044277
335	BRITZ SILGLOW	2011	15445.4	52876	608149	727696	0.0253973
340	BROAD SPRED	2011	28853	52876	608149	727696	0.047444
367	BRONC PLUS DRY-EDT	2011	41.54	52876	608149	727696	6.83056e-05
376	BUFFER P.S.	2011	1647	52876	608149	727696	0.00270822
387	BUFFER PLUS	2011	51	52876	608149	727696	8.3861e-05
398	BUFFER X-TRA	2011	963.65	52876	608149	727696	0.00158456
414	BWC SPREADER 90	2011	1235.5	52876	608149	727696	0.00203157
423	CADENCE	2011	120	52876	608149	727696	0.00019732
432	CAYUSE PLUS	2011	1375.07	52876	608149	727696	0.00226107
461	CHOICE	2011	4	52876	608149	727696	6.57734e-06
471	CHOICE WEATHER MASTER	2011	4443.79	52876	608149	727696	0.00730707
492	CLEAN CROP ACTIVATOR W	2011	257	52876	608149	727696	0.000422594
495	CMR HERBICIDE ACTIVATOR	2011	1319	52876	608149	727696	0.00216888
505	CMR SILICONE SURFACTANT	2011	1599.5	52876	608149	727696	0.00263011
509	CMR SPREADER STICKER	2011	659	52876	608149	727696	0.00108362
520	COHERE	2011	14080.7	52876	608149	727696	0.0231534
550	CROP OIL CONCENTRATE	2011	529.92	52876	608149	727696	0.000871365
580	D-FOAM NONIONIC ADJUVANT	2011	20	52876	608149	727696	3.28867e-05
585	DECIMAL	2011	498	52876	608149	727696	0.000818878
595	DEPLOY	2011	8	52876	608149	727696	1.31547e-05
619	DYNE-AMIC	2011	45863.9	52876	608149	727696	0.0754156
635	EXIT	2011	57027	52876	608149	727696	0.0937715
663	FIRST CHOICE 2220 NONIONIC SPREADER AND STICKER	2011	551.5	52876	608149	727696	0.00090685
668	FIRST CHOICE 8-8-2	2011	866	52876	608149	727696	0.00142399
672	FIRST CHOICE BREAK-THRU	2011	2274.5	52876	608149	727696	0.00374004
676	FIRST CHOICE BREAK-THRU SUPER PENETRANT	2011	3	52876	608149	727696	4.933e-06
677	FIRST CHOICE BUF-IT NONIONIC BUFFER	2011	590.5	52876	608149	727696	0.000970979
680	FIRST CHOICE EXCITER	2011	460	52876	608149	727696	0.000756394
690	FIRST CHOICE HI-WETT	2011	4675.81	52876	608149	727696	0.00768859
695	FIRST CHOICE NEUTRALIZER	2011	358	52876	608149	727696	0.000588672
699	FIRST CHOICE NO FOAM A	2011	546.5	52876	608149	727696	0.000898628
706	FIRST CHOICE PARASOL	2011	158	52876	608149	727696	0.000259805
710	FIRST CHOICE SPREADER STICKER	2011	915.5	52876	608149	727696	0.00150539
716	FIRST CHOICE ULTRA PRO	2011	631.2	52876	608149	727696	0.0010379
724	FLAME	2011	42	52876	608149	727696	6.9062e-05
731	FOAM FIGHTER	2011	2303.1	52876	608149	727696	0.00378707
742	FRACTION	2011	90	52876	608149	727696	0.00014799
743	FRANCHISE	2011	240	52876	608149	727696	0.00039464
751	FREEWAY	2011	19543.2	52876	608149	727696	0.0321356
761	G-MAX CA	2011	142.07	52876	608149	727696	0.000233611
781	GREEN CYPRESS ECOSPREADER	2011	72	52876	608149	727696	0.000118392
789	GROUNDED-CA	2011	571.25	52876	608149	727696	0.000939326
807	HASTEN	2011	2771.99	52876	608149	727696	0.00455808
830	HELENA INDUCE	2011	1690.5	52876	608149	727696	0.00277975
838	HELENA PENETRATOR	2011	243.2	52876	608149	727696	0.000399902
848	HERBIMAX	2011	486.83	52876	608149	727696	0.000800511
862	HI-WETT SUPER-SPREADER	2011	30381.7	52876	608149	727696	0.0499577
871	HOOK	2011	36227.7	52876	608149	727696	0.0595704
881	HYPER-ACTIVE	2011	10	52876	608149	727696	1.64433e-05
883	IMPROVE	2011	223.42	52876	608149	727696	0.000367377
886	IN-PLACE	2011	2981.75	52876	608149	727696	0.00490299
898	INDUCE	2011	4672	52876	608149	727696	0.00768233
922	K-27 KNAPP NONIONIC SPREADER AND STICKER FOR AGRICULTURAL SPRAYS	2011	19583	52876	608149	727696	0.032201
942	KINETIC	2011	8302.14	52876	608149	727696	0.0136515
958	LATRON AG-44M	2011	112.1	52876	608149	727696	0.00018433
961	LATRON B-1956	2011	8163.93	52876	608149	727696	0.0134242
971	LATRON B-1956 SPREADER STICKER	2011	1466.5	52876	608149	727696	0.00241142
987	LI 700	2011	11264	52876	608149	727696	0.0185218
1026	MAX-IT	2011	315	52876	608149	727696	0.000517965
1037	MAXIMIZER CROP OIL CONCENTRATE	2011	713.06	52876	608149	727696	0.00117251
1048	METHO-SIL	2011	40	52876	608149	727696	6.57734e-05
1070	MILLER NU FILM 17	2011	1943.1	52876	608149	727696	0.00319511
1080	MILLER NU FILM P	2011	17735.9	52876	608149	727696	0.0291637
1090	MILLER NU-BUFF 22 10-12-0 ZN FE	2011	3060.9	52876	608149	727696	0.00503314
1092	MILLER NU-FILM-17	2011	2241.9	52876	608149	727696	0.00368643
1099	MILLER NU-FILM-P	2011	14876.7	52876	608149	727696	0.0244623
1121	MIST-CONTROL (REVISED FORMULA)	2011	942.94	52876	608149	727696	0.00155051
1137	MONTEREY M.S.O.	2011	2359.57	52876	608149	727696	0.00387992
1147	MONTEREY NUTRIENT BUFFER 10-12-0 ZNP	2011	1848.5	52876	608149	727696	0.00303955
1157	MONTEREY SUPER 7	2011	801	52876	608149	727696	0.00131711
1188	MSO CONCENTRATE METHYLATED SEED OIL	2011	103.5	52876	608149	727696	0.000170189
1198	MSO CONCENTRATE WITH LECI-TECH	2011	770.41	52876	608149	727696	0.00126681
1219	MULTI-SPRED	2011	164	52876	608149	727696	0.000269671
1229	NEW CENTURY BUFFER	2011	261	52876	608149	727696	0.000429171
1231	NEW CENTURY DEPLOY	2011	78	52876	608149	727696	0.000128258
1234	NEW CENTURY EXTEND-97	2011	1268	52876	608149	727696	0.00208502
1244	NEW CENTURY STIK-R	2011	15	52876	608149	727696	2.4665e-05
1257	NO FOAM A	2011	4665	52876	608149	727696	0.00767082
1267	NO FOAM ADJUVANT	2011	20	52876	608149	727696	3.28867e-05
1271	NO FOAM B	2011	3523.48	52876	608149	727696	0.00579378
1282	NO FOAM NUTRIENT FOLIAR SOLUTION 8-8-2	2011	26	52876	608149	727696	4.27527e-05
1297	NU-FILM-17	2011	1084.1	52876	608149	727696	0.00178262
1300	NU-FILM-P	2011	4778.8	52876	608149	727696	0.00785794
1306	NUTRIENT BUFFER 10-12-0 ZN	2011	1062	52876	608149	727696	0.00174628
1308	NUTRIENT BUFFER SPRAY 10-12-0 ZN	2011	32	52876	608149	727696	5.26187e-05
1311	ON-SITE	2011	460.37	52876	608149	727696	0.000757002
1347	PATROL	2011	25.03	52876	608149	727696	4.11577e-05
1358	PENETRATOR	2011	1155.7	52876	608149	727696	0.00190036
1369	PENOX	2011	199	52876	608149	727696	0.000327222
1386	PHASE	2011	786	52876	608149	727696	0.00129245
1396	PHREE & CLEAR	2011	85	52876	608149	727696	0.000139768
1444	PHT ENTRY	2011	20065.4	52876	608149	727696	0.0329942
1455	PHT ESCALATE	2011	408.2	52876	608149	727696	0.000671217
1504	PHT NUTRIENT BUFFER 0-8-0	2011	18	52876	608149	727696	2.9598e-05
1528	PHT QUARK	2011	314	52876	608149	727696	0.000516321
1555	PIERCE	2011	550.12	52876	608149	727696	0.000904581
1560	PINETAC	2011	2435	52876	608149	727696	0.00400395
1602	PRISTINE POOL-WATER TREATMENT	2011	18	52876	608149	727696	2.9598e-05
1604	PRO 90	2011	16038	52876	608149	727696	0.0263718
1615	PRO AMS PLUS	2011	939.49	52876	608149	727696	0.00154484
1634	PRO C.O.C.	2011	127.05	52876	608149	727696	0.000208913
1640	PRO CROP OIL	2011	1018	52876	608149	727696	0.00167393
1662	PRO SILICONE 100	2011	11600.9	52876	608149	727696	0.0190758
1673	PRO-TRON	2011	6617.93	52876	608149	727696	0.0108821
1686	QUARK	2011	20	52876	608149	727696	3.28867e-05
1689	QUEST	2011	1787.5	52876	608149	727696	0.00293925
1700	R-11 SPREADER-ACTIVATOR	2011	27179.7	52876	608149	727696	0.0446924
1721	R-56 SPREADER STICKER	2011	62	52876	608149	727696	0.000101949
1724	R-56 SPREADER-STICKER	2011	3092	52876	608149	727696	0.00508428
1742	RED-TOP NO FOAM	2011	18	52876	608149	727696	2.9598e-05
1770	RNA ACTIVATOR 85	2011	229.5	52876	608149	727696	0.000377375
1780	RNA BU-PH-ER	2011	570	52876	608149	727696	0.00093727
1792	RNA BUPHER	2011	12	52876	608149	727696	1.9732e-05
1805	RNA METHOXYLATED OIL	2011	153.33	52876	608149	727696	0.000252126
1813	RNA SI 100	2011	17087.8	52876	608149	727696	0.028098
1826	RNA TRI-AD 73	2011	522.72	52876	608149	727696	0.000859526
1846	SCANNER	2011	1852	52876	608149	727696	0.00304531
1867	SILICONE SURFACTANT	2011	521.1	52876	608149	727696	0.000856862
1885	SLITHER	2011	200	52876	608149	727696	0.000328867
1896	SPRAY-AIDE	2011	1208	52876	608149	727696	0.00198636
1899	SPREADER	2011	163	52876	608149	727696	0.000268026
1901	SPREADER 90	2011	12754.8	52876	608149	727696	0.0209731
1913	SPRET	2011	75	52876	608149	727696	0.000123325
1921	STA-PUT PLUS	2011	20.22	52876	608149	727696	3.32484e-05
1929	STRIKE ZONE DF	2011	17.03	52876	608149	727696	2.8003e-05
1940	SUPER SPREAD MSO	2011	719.52	52876	608149	727696	0.00118313
1964	SUSTAIN	2011	120	52876	608149	727696	0.00019732
1979	SYL-TAC	2011	39995.8	52876	608149	727696	0.0657664
1995	SYLGARD 309	2011	21514.5	52876	608149	727696	0.035377
2003	TACTIC	2011	1606.9	52876	608149	727696	0.00264228
2012	TRI-FOL	2011	18985.6	52876	608149	727696	0.0312186
2025	TRIPLELINE FOAM-AWAY	2011	274	52876	608149	727696	0.000450547
2038	ULTRA 90-NF	2011	629	52876	608149	727696	0.00103429
2054	UMBRELLA	2011	15863.6	52876	608149	727696	0.0260851
2077	UNIFORM	2011	3049.4	52876	608149	727696	0.00501423
2101	VINTRE	2011	3976.8	52876	608149	727696	0.00653919
2120	WATER-GUARD	2011	855.76	52876	608149	727696	0.00140716
2123	WEATHER GARD COMPLETE	2011	620.79	52876	608149	727696	0.00102079
2144	WESTLINK AG INTENSIFY	2011	165.5	52876	608149	727696	0.000272137
2152	WESTLINK AG SPREADER 90	2011	3597	52876	608149	727696	0.00591467
2161	WESTLINK AG SPREADER STICKER	2011	67	52876	608149	727696	0.00011017
2165	WETCIT	2011	13	52876	608149	727696	2.13763e-05
2172	WFSI 2220	2011	44	52876	608149	727696	7.23507e-05
2174	WFSI 4440 SPREADER/STICKER	2011	40	52876	608149	727696	6.57734e-05
2176	WIDESPREAD	2011	3163.6	52876	608149	727696	0.00520201
2182	WIDESPREAD MAX	2011	31196.7	52876	608149	727696	0.0512979
2193	WILBUR-ELLIS R-56 SPREADER STICKER	2011	10360.7	52876	608149	727696	0.0170365
2199	WILBUR-ELLIS SPREADER STICKER R-56	2011	1599.3	52876	608149	727696	0.00262978
3	38-F DRIFT RETARDANT ADDITIVE	2012	75	41663	646039	769359	0.000116092
13	41-A	2012	225	41663	646039	769359	0.000348276
22	ACCUQUEST WM	2012	469	41663	646039	769359	0.000725962
26	ACIDIPHACTANT	2012	1137.16	41663	646039	769359	0.0017602
37	ACTI-SPRED	2012	762	41663	646039	769359	0.0011795
44	ACTIVATE PLUS	2012	8158.39	41663	646039	769359	0.0126283
55	ACTIVATOR 90	2012	8674.61	41663	646039	769359	0.0134274
66	AD WET 90 CA	2012	2044.15	41663	646039	769359	0.00316413
81	AD-HERE XL	2012	617	41663	646039	769359	0.000955051
89	AD-WET	2012	217	41663	646039	769359	0.000335893
94	ADJUST	2012	638.6	41663	646039	769359	0.000988485
101	AERO DYNE-AMIC	2012	2061	41663	646039	769359	0.00319021
113	AGRI-DEX	2012	2386.61	41663	646039	769359	0.00369422
143	AMMONIUM SULFATE	2012	68.43	41663	646039	769359	0.000105922
158	ATTACH	2012	4759.27	41663	646039	769359	0.00736685
180	BIO-FILM EXTRA	2012	431	41663	646039	769359	0.000667142
201	BOND MAX	2012	3443	41663	646039	769359	0.0053294
288	BREAK-THRU	2012	2956.6	41663	646039	769359	0.0045765
301	BRITZ 10-12-0 ZN NUTRIENT BUFFER SPRAY SOLUTIONS	2012	3521.5	41663	646039	769359	0.00545091
305	BRITZ B-85	2012	10660	41663	646039	769359	0.0165005
314	BRITZ BUFFER	2012	2021	41663	646039	769359	0.00312829
326	BRITZ NUTRIENT BUFFER SPRAY 10-12-0 ZN	2012	580.5	41663	646039	769359	0.000898553
329	BRITZ O/S BLEND	2012	636.35	41663	646039	769359	0.000985002
336	BRITZ SILGLOW	2012	15696	41663	646039	769359	0.0242957
341	BROAD SPRED	2012	24732.1	41663	646039	769359	0.0382827
357	BRONC MAX	2012	126.55	41663	646039	769359	0.000195886
368	BRONC PLUS DRY-EDT	2012	114	41663	646039	769359	0.00017646
377	BUFFER P.S.	2012	625	41663	646039	769359	0.000967434
388	BUFFER PLUS	2012	314	41663	646039	769359	0.000486039
399	BUFFER X-TRA	2012	578	41663	646039	769359	0.000894683
408	BWC CROP OIL	2012	91.5	41663	646039	769359	0.000141632
415	BWC SPREADER 90	2012	2546.7	41663	646039	769359	0.00394202
424	CADENCE	2012	273	41663	646039	769359	0.000422575
433	CAYUSE PLUS	2012	2560.08	41663	646039	769359	0.00396273
442	CHEM-TROL	2012	14.1	41663	646039	769359	2.18253e-05
462	CHOICE	2012	64	41663	646039	769359	9.90652e-05
472	CHOICE WEATHER MASTER	2012	7219.97	41663	646039	769359	0.0111757
496	CMR HERBICIDE ACTIVATOR	2012	660.55	41663	646039	769359	0.00102246
506	CMR SILICONE SURFACTANT	2012	390	41663	646039	769359	0.000603679
510	CMR SPREADER STICKER	2012	33	41663	646039	769359	5.10805e-05
521	COHERE	2012	5745.17	41663	646039	769359	0.00889292
538	CROP COVER	2012	37	41663	646039	769359	5.72721e-05
540	CROP OIL	2012	374.93	41663	646039	769359	0.000580352
551	CROP OIL CONCENTRATE	2012	208	41663	646039	769359	0.000321962
560	CROSSHAIR	2012	136.24	41663	646039	769359	0.000210885
569	CUT-RATE	2012	519	41663	646039	769359	0.000803357
581	D-FOAM NONIONIC ADJUVANT	2012	20	41663	646039	769359	3.09579e-05
586	DECIMAL	2012	1037.37	41663	646039	769359	0.00160574
596	DEPLOY	2012	8	41663	646039	769359	1.23832e-05
620	DYNE-AMIC	2012	30413.4	41663	646039	769359	0.0470767
629	EDT CONCENTRATE	2012	145.2	41663	646039	769359	0.000224754
636	EXIT	2012	43992.9	41663	646039	769359	0.0680964
649	FASTEN	2012	1052	41663	646039	769359	0.00162838
664	FIRST CHOICE 2220 NONIONIC SPREADER AND STICKER	2012	1116	41663	646039	769359	0.00172745
673	FIRST CHOICE BREAK-THRU	2012	3	41663	646039	769359	4.64368e-06
678	FIRST CHOICE BUF-IT NONIONIC BUFFER	2012	55	41663	646039	769359	8.51342e-05
681	FIRST CHOICE EXCITER	2012	34.09	41663	646039	769359	5.27677e-05
691	FIRST CHOICE HI-WETT	2012	3615.08	41663	646039	769359	0.00559576
696	FIRST CHOICE NEUTRALIZER	2012	536	41663	646039	769359	0.000829671
700	FIRST CHOICE NO FOAM A	2012	120	41663	646039	769359	0.000185747
711	FIRST CHOICE SPREADER STICKER	2012	219	41663	646039	769359	0.000338989
714	FIRST CHOICE SURPHTAC ADJUVANT	2012	393.5	41663	646039	769359	0.000609096
717	FIRST CHOICE ULTRA PRO	2012	1132.74	41663	646039	769359	0.00175336
725	FLAME	2012	33	41663	646039	769359	5.10805e-05
732	FOAM FIGHTER	2012	652	41663	646039	769359	0.00100923
752	FREEWAY	2012	2442.5	41663	646039	769359	0.00378073
782	GREEN CYPRESS ECOSPREADER	2012	309.4	41663	646039	769359	0.000478918
785	GRIP	2012	498	41663	646039	769359	0.000770851
790	GROUNDED-CA	2012	4488.7	41663	646039	769359	0.00694803
802	GROW MORE N-90 SPREADER/ACTIVATOR	2012	40	41663	646039	769359	6.19158e-05
808	HASTEN	2012	537	41663	646039	769359	0.000831219
822	HELENA AGRI-DEX	2012	138.68	41663	646039	769359	0.000214662
831	HELENA INDUCE	2012	265	41663	646039	769359	0.000410192
849	HERBIMAX	2012	1120.42	41663	646039	769359	0.00173429
863	HI-WETT SUPER-SPREADER	2012	33887.8	41663	646039	769359	0.0524547
872	HOOK	2012	31812.9	41663	646039	769359	0.049243
884	IMPROVE	2012	37.09	41663	646039	769359	5.74114e-05
887	IN-PLACE	2012	1883.2	41663	646039	769359	0.00291499
899	INDUCE	2012	2916.19	41663	646039	769359	0.00451395
923	K-27 KNAPP NONIONIC SPREADER AND STICKER FOR AGRICULTURAL SPRAYS	2012	7615.5	41663	646039	769359	0.011788
932	KALO MODIFIED VEGETABLE OIL	2012	237.6	41663	646039	769359	0.00036778
943	KINETIC	2012	6380.38	41663	646039	769359	0.00987615
952	KNAPP ANTIFOAM	2012	72	41663	646039	769359	0.000111448
962	LATRON B-1956	2012	5726.33	41663	646039	769359	0.00886375
972	LATRON B-1956 SPREADER STICKER	2012	127	41663	646039	769359	0.000196583
988	LI 700	2012	8145.71	41663	646039	769359	0.0126087
998	LIBERATE	2012	438	41663	646039	769359	0.000677978
1027	MAX-IT	2012	117.61	41663	646039	769359	0.000182048
1038	MAXIMIZER CROP OIL CONCENTRATE	2012	1501.59	41663	646039	769359	0.0023243
1049	METHO-SIL	2012	32	41663	646039	769359	4.95326e-05
1071	MILLER NU FILM 17	2012	1915.86	41663	646039	769359	0.00296555
1081	MILLER NU FILM P	2012	3240.8	41663	646039	769359	0.00501642
1093	MILLER NU-FILM-17	2012	565.42	41663	646039	769359	0.00087521
1100	MILLER NU-FILM-P	2012	5305.3	41663	646039	769359	0.00821204
1119	MIST-CONTROL	2012	11	41663	646039	769359	1.70268e-05
1122	MIST-CONTROL (REVISED FORMULA)	2012	707.66	41663	646039	769359	0.00109538
1130	MONTEREY CROP OIL	2012	39.05	41663	646039	769359	6.04453e-05
1138	MONTEREY M.S.O.	2012	3901.2	41663	646039	769359	0.00603864
1148	MONTEREY NUTRIENT BUFFER 10-12-0 ZNP	2012	1055	41663	646039	769359	0.00163303
1158	MONTEREY SUPER 7	2012	460	41663	646039	769359	0.000712031
1160	MOR-ACT	2012	23.27	41663	646039	769359	3.60195e-05
1179	MSO CONCENTRATE	2012	14.45	41663	646039	769359	2.23671e-05
1189	MSO CONCENTRATE METHYLATED SEED OIL	2012	320	41663	646039	769359	0.000495326
1199	MSO CONCENTRATE WITH LECI-TECH	2012	5045.34	41663	646039	769359	0.00780965
1220	MULTI-SPRED	2012	60	41663	646039	769359	9.28737e-05
1235	NEW CENTURY EXTEND-97	2012	644	41663	646039	769359	0.000996844
1258	NO FOAM A	2012	4453.96	41663	646039	769359	0.00689426
1272	NO FOAM B	2012	5373.58	41663	646039	769359	0.00831773
1312	ON-SITE	2012	566.7	41663	646039	769359	0.000877192
1314	OPTIMA	2012	74	41663	646039	769359	0.000114544
1327	ORGANOSILICONE MVO MODIFIED VEGETABLE OIL AND SURFACTANT BLEND	2012	11070.9	41663	646039	769359	0.0171366
1332	OROBOOST	2012	213.5	41663	646039	769359	0.000330475
1348	PATROL	2012	703	41663	646039	769359	0.00108817
1359	PENETRATOR	2012	1260.1	41663	646039	769359	0.0019505
1370	PENOX	2012	627.86	41663	646039	769359	0.000971861
1379	PERFECT BALANCE	2012	197	41663	646039	769359	0.000304935
1387	PHASE	2012	154	41663	646039	769359	0.000238376
1397	PHT 10-12-0 ZN	2012	9304.8	41663	646039	769359	0.0144028
1420	PHT B-85	2012	2170.55	41663	646039	769359	0.00335978
1424	PHT BINDER	2012	111	41663	646039	769359	0.000171816
1426	PHT BUFFER	2012	2524.7	41663	646039	769359	0.00390797
1441	PHT CROP OIL CONCENTRATE CA	2012	97.23	41663	646039	769359	0.000150502
1445	PHT ENTRY	2012	36904	41663	646039	769359	0.0571234
1456	PHT ESCALATE	2012	2317.42	41663	646039	769359	0.00358712
1465	PHT FASTSTRIKE	2012	985	41663	646039	769359	0.00152468
1476	PHT GUIDE-IT	2012	955.73	41663	646039	769359	0.00147937
1485	PHT IMPROVE	2012	26.72	41663	646039	769359	4.13597e-05
1487	PHT INTENSIFY	2012	93	41663	646039	769359	0.000143954
1509	PHT O/S BLEND	2012	106.58	41663	646039	769359	0.000164975
1529	PHT QUARK	2012	56	41663	646039	769359	8.66821e-05
1538	PHT SILGLOW	2012	597	41663	646039	769359	0.000924093
1548	PHT WATER-GUARD RT	2012	44	41663	646039	769359	6.81073e-05
1556	PIERCE	2012	1063.71	41663	646039	769359	0.00164651
1561	PINETAC	2012	938.59	41663	646039	769359	0.00145284
1581	POINTBLANK	2012	322.3	41663	646039	769359	0.000498886
1605	PRO 90	2012	17621.5	41663	646039	769359	0.0272762
1616	PRO AMS PLUS	2012	2795.89	41663	646039	769359	0.00432774
1626	PRO BUPHER	2012	258	41663	646039	769359	0.000399357
1635	PRO C.O.C.	2012	152.5	41663	646039	769359	0.000236054
1641	PRO CROP OIL	2012	648	41663	646039	769359	0.00100304
1663	PRO SILICONE 100	2012	24544.5	41663	646039	769359	0.0379922
1674	PRO-TRON	2012	7317.27	41663	646039	769359	0.0113264
1690	QUEST	2012	1663.5	41663	646039	769359	0.00257492
1701	R-11 SPREADER-ACTIVATOR	2012	32696.2	41663	646039	769359	0.0506102
1712	R-56	2012	13021	41663	646039	769359	0.0201551
1725	R-56 SPREADER-STICKER	2012	325	41663	646039	769359	0.000503066
1729	R-AGENT DL	2012	4	41663	646039	769359	6.19158e-06
1741	RED-TOP MOR-ACT ADJUVANT	2012	99	41663	646039	769359	0.000153242
1747	REGUARD O	2012	16	41663	646039	769359	2.47663e-05
1749	REIGN	2012	219.81	41663	646039	769359	0.000340243
1771	RNA ACTIVATOR 85	2012	526.43	41663	646039	769359	0.000814858
1781	RNA BU-PH-ER	2012	4.5	41663	646039	769359	6.96552e-06
1793	RNA BUPHER	2012	18	41663	646039	769359	2.78621e-05
1795	RNA CROP OIL CONCENTRATE	2012	212	41663	646039	769359	0.000328154
1797	RNA CROP OIL CONCENTRATE 1915	2012	15	41663	646039	769359	2.32184e-05
1802	RNA GET-DOWN	2012	8	41663	646039	769359	1.23832e-05
1803	RNA HERBICIDE SPREADER	2012	4	41663	646039	769359	6.19158e-06
1806	RNA METHOXYLATED OIL	2012	19	41663	646039	769359	2.941e-05
1810	RNA NON-IONIC & ANIONIC SPREADER-BINDER	2012	10	41663	646039	769359	1.54789e-05
1814	RNA SI 100	2012	20231.9	41663	646039	769359	0.0313168
1823	RNA SPREADER 20	2012	573	41663	646039	769359	0.000886943
1827	RNA TRI-AD 73	2012	772.37	41663	646039	769359	0.00119555
1837	ROCKET DL	2012	339.28	41663	646039	769359	0.00052517
1847	SCANNER	2012	1358	41663	646039	769359	0.00210204
1859	SILICONE SUPER WETTER	2012	490	41663	646039	769359	0.000758468
1868	SILICONE SURFACTANT	2012	34	41663	646039	769359	5.26284e-05
1902	SPREADER 90	2012	3904.04	41663	646039	769359	0.00604304
1911	SPREADER-STICKER	2012	19	41663	646039	769359	2.941e-05
1922	STA-PUT PLUS	2012	191	41663	646039	769359	0.000295648
1933	SUPER SPREAD 7000	2012	83.11	41663	646039	769359	0.000128645
1941	SUPER SPREAD MSO	2012	19743.9	41663	646039	769359	0.0305615
1960	SURFIX	2012	158.5	41663	646039	769359	0.000245341
1965	SUSTAIN	2012	145	41663	646039	769359	0.000224445
1980	SYL-TAC	2012	4157.9	41663	646039	769359	0.00643599
1996	SYLGARD 309	2012	14482.1	41663	646039	769359	0.0224167
2000	SYLGARD 309 SILICONE SURFACTANT	2012	83	41663	646039	769359	0.000128475
2004	TACTIC	2012	402	41663	646039	769359	0.000622253
2007	TERMINATOR	2012	35	41663	646039	769359	5.41763e-05
2013	TRI-FOL	2012	485.48	41663	646039	769359	0.000751472
2026	TRIPLELINE FOAM-AWAY	2012	801.5	41663	646039	769359	0.00124064
2039	ULTRA 90-NF	2012	444	41663	646039	769359	0.000687265
2055	UMBRELLA	2012	12606.2	41663	646039	769359	0.0195131
2064	UNFOAMER	2012	2667.65	41663	646039	769359	0.00412924
2069	UNIFAST - B	2012	5940.98	41663	646039	769359	0.00919601
2078	UNIFORM	2012	3488.3	41663	646039	769359	0.00539952
2102	VINTRE	2012	6118.03	41663	646039	769359	0.00947006
2121	WATER-GUARD	2012	1345.33	41663	646039	769359	0.00208243
2124	WEATHER GARD COMPLETE	2012	1989.91	41663	646039	769359	0.00308017
2138	WESTLINK AG CROP OIL	2012	45	41663	646039	769359	6.96552e-05
2145	WESTLINK AG INTENSIFY	2012	712.9	41663	646039	769359	0.00110349
2153	WESTLINK AG SPREADER 90	2012	5326.78	41663	646039	769359	0.00824529
2162	WESTLINK AG SPREADER STICKER	2012	154	41663	646039	769359	0.000238376
2166	WETCIT	2012	368	41663	646039	769359	0.000569625
2173	WFSI 2220	2012	94	41663	646039	769359	0.000145502
2177	WIDESPREAD	2012	2458.6	41663	646039	769359	0.00380565
2183	WIDESPREAD MAX	2012	61678	41663	646039	769359	0.095471
2194	WILBUR-ELLIS R-56 SPREADER STICKER	2012	45	41663	646039	769359	6.96552e-05
2200	WILBUR-ELLIS SPREADER STICKER R-56	2012	804	41663	646039	769359	0.00124451
2206	X-77	2012	5.45	41663	646039	769359	8.43602e-06
4	38-F DRIFT RETARDANT ADDITIVE	2013	121.8	60251	674820	829610	0.000180493
14	41-A	2013	259.9	60251	674820	829610	0.00038514
27	ACIDIPHACTANT	2013	5289.35	60251	674820	829610	0.00783816
38	ACTI-SPRED	2013	290	60251	674820	829610	0.000429744
45	ACTIVATE PLUS	2013	9321.53	60251	674820	829610	0.0138134
56	ACTIVATOR 90	2013	13627.3	60251	674820	829610	0.020194
67	AD WET 90 CA	2013	3220.99	60251	674820	829610	0.00477311
86	AD-SPRAY 101	2013	75	60251	674820	829610	0.000111141
90	AD-WET	2013	98.75	60251	674820	829610	0.000146335
95	ADJUST	2013	4918.7	60251	674820	829610	0.00728891
102	AERO DYNE-AMIC	2013	40	60251	674820	829610	5.92751e-05
109	AG RX MULTI-SPRED	2013	25	60251	674820	829610	3.70469e-05
114	AGRI-DEX	2013	237.81	60251	674820	829610	0.000352405
135	AMIGO	2013	263	60251	674820	829610	0.000389734
144	AMMONIUM SULFATE	2013	192.8	60251	674820	829610	0.000285706
159	ATTACH	2013	1032.54	60251	674820	829610	0.0015301
181	BIO-FILM EXTRA	2013	223.5	60251	674820	829610	0.000331199
190	BIOLINK SPREADER-STICKER	2013	98	60251	674820	829610	0.000145224
202	BOND MAX	2013	524	60251	674820	829610	0.000776503
289	BREAK-THRU	2013	377.5	60251	674820	829610	0.000559408
302	BRITZ 10-12-0 ZN NUTRIENT BUFFER SPRAY SOLUTIONS	2013	2510	60251	674820	829610	0.00371951
306	BRITZ B-85	2013	930.21	60251	674820	829610	0.00137846
315	BRITZ BUFFER	2013	175	60251	674820	829610	0.000259328
330	BRITZ O/S BLEND	2013	15	60251	674820	829610	2.22281e-05
337	BRITZ SILGLOW	2013	7579.97	60251	674820	829610	0.0112326
342	BROAD SPRED	2013	33972.5	60251	674820	829610	0.0503431
358	BRONC MAX	2013	101.37	60251	674820	829610	0.000150218
369	BRONC PLUS DRY-EDT	2013	97.7	60251	674820	829610	0.000144779
378	BUFFER P.S.	2013	1692.1	60251	674820	829610	0.00250748
389	BUFFER PLUS	2013	69	60251	674820	829610	0.000102249
400	BUFFER X-TRA	2013	1378.1	60251	674820	829610	0.00204217
416	BWC SPREADER 90	2013	4283	60251	674820	829610	0.00634688
425	CADENCE	2013	33	60251	674820	829610	4.89019e-05
434	CAYUSE PLUS	2013	4588.51	60251	674820	829610	0.00679961
463	CHOICE	2013	150	60251	674820	829610	0.000222281
473	CHOICE WEATHER MASTER	2013	1419.15	60251	674820	829610	0.00210301
497	CMR HERBICIDE ACTIVATOR	2013	981.24	60251	674820	829610	0.00145408
511	CMR SPREADER STICKER	2013	845	60251	674820	829610	0.00125219
522	COHERE	2013	9693.8	60251	674820	829610	0.014365
541	CROP OIL	2013	78.54	60251	674820	829610	0.000116387
552	CROP OIL CONCENTRATE	2013	405.9	60251	674820	829610	0.000601494
561	CROSSHAIR	2013	1643.05	60251	674820	829610	0.0024348
570	CUT-RATE	2013	510	60251	674820	829610	0.000755757
582	D-FOAM NONIONIC ADJUVANT	2013	16	60251	674820	829610	2.371e-05
587	DECIMAL	2013	534.82	60251	674820	829610	0.000792537
621	DYNE-AMIC	2013	41574.5	60251	674820	829610	0.0616083
637	EXIT	2013	45917.8	60251	674820	829610	0.0680445
665	FIRST CHOICE 2220 NONIONIC SPREADER AND STICKER	2013	197	60251	674820	829610	0.00029193
682	FIRST CHOICE EXCITER	2013	30.43	60251	674820	829610	4.50935e-05
688	FIRST CHOICE HERBICIDE ACTIVATOR	2013	10	60251	674820	829610	1.48188e-05
692	FIRST CHOICE HI-WETT	2013	286	60251	674820	829610	0.000423817
701	FIRST CHOICE NO FOAM A	2013	269	60251	674820	829610	0.000398625
712	FIRST CHOICE SPREADER STICKER	2013	18	60251	674820	829610	2.66738e-05
718	FIRST CHOICE ULTRA PRO	2013	34.5	60251	674820	829610	5.11247e-05
733	FOAM FIGHTER	2013	726.5	60251	674820	829610	0.00107658
753	FREEWAY	2013	4478	60251	674820	829610	0.00663584
762	G-MAX CA	2013	20	60251	674820	829610	2.96375e-05
769	GOWAN SPREADER 90	2013	137	60251	674820	829610	0.000203017
776	GREEN CYPRESS AG AIDE	2013	80	60251	674820	829610	0.00011855
791	GROUNDED-CA	2013	959.11	60251	674820	829610	0.00142128
809	HASTEN	2013	1304.48	60251	674820	829610	0.00193308
823	HELENA AGRI-DEX	2013	72	60251	674820	829610	0.000106695
832	HELENA INDUCE	2013	97	60251	674820	829610	0.000143742
841	HERBICIDE ENHANCER	2013	160.5	60251	674820	829610	0.000237841
850	HERBIMAX	2013	298.22	60251	674820	829610	0.000441925
864	HI-WETT SUPER-SPREADER	2013	11667.6	60251	674820	829610	0.0172899
873	HOOK	2013	28734	60251	674820	829610	0.0425802
888	IN-PLACE	2013	1599.78	60251	674820	829610	0.00237068
900	INDUCE	2013	6227.13	60251	674820	829610	0.00922784
924	K-27 KNAPP NONIONIC SPREADER AND STICKER FOR AGRICULTURAL SPRAYS	2013	3455.5	60251	674820	829610	0.00512062
933	KALO MODIFIED VEGETABLE OIL	2013	161	60251	674820	829610	0.000238582
944	KINETIC	2013	4014.05	60251	674820	829610	0.00594833
953	KNAPP ANTIFOAM	2013	172	60251	674820	829610	0.000254883
963	LATRON B-1956	2013	4229.41	60251	674820	829610	0.00626746
973	LATRON B-1956 SPREADER STICKER	2013	671.5	60251	674820	829610	0.00099508
989	LI 700	2013	3667.47	60251	674820	829610	0.00543474
999	LIBERATE	2013	1398.83	60251	674820	829610	0.00207289
1015	M.O.C.	2013	212.39	60251	674820	829610	0.000314736
1028	MAX-IT	2013	450.76	60251	674820	829610	0.000667971
1039	MAXIMIZER CROP OIL CONCENTRATE	2013	1074.28	60251	674820	829610	0.00159195
1050	METHO-SIL	2013	201.64	60251	674820	829610	0.000298806
1072	MILLER NU FILM 17	2013	1423.16	60251	674820	829610	0.00210895
1082	MILLER NU FILM P	2013	16533.7	60251	674820	829610	0.0245008
1094	MILLER NU-FILM-17	2013	156	60251	674820	829610	0.000231173
1101	MILLER NU-FILM-P	2013	5303.9	60251	674820	829610	0.00785973
1123	MIST-CONTROL (REVISED FORMULA)	2013	843.74	60251	674820	829610	0.00125032
1127	MOLASSES - CCQC	2013	754	60251	674820	829610	0.00111733
1131	MONTEREY CROP OIL	2013	212.28	60251	674820	829610	0.000314573
1139	MONTEREY M.S.O.	2013	3508.26	60251	674820	829610	0.00519881
1149	MONTEREY NUTRIENT BUFFER 10-12-0 ZNP	2013	57	60251	674820	829610	8.4467e-05
1159	MONTEREY SUPER 7	2013	305	60251	674820	829610	0.000451972
1161	MOR-ACT	2013	140.38	60251	674820	829610	0.000208026
1180	MSO CONCENTRATE	2013	32	60251	674820	829610	4.74201e-05
1200	MSO CONCENTRATE WITH LECI-TECH	2013	2577.07	60251	674820	829610	0.0038189
1208	MSO ULTRA	2013	46	60251	674820	829610	6.81663e-05
1221	MULTI-SPRED	2013	2442.97	60251	674820	829610	0.00362018
1232	NEW CENTURY DEPLOY	2013	78.33	60251	674820	829610	0.000116075
1245	NEW CENTURY STIK-R	2013	142	60251	674820	829610	0.000210426
1259	NO FOAM A	2013	3213.97	60251	674820	829610	0.00476271
1273	NO FOAM B	2013	2311.73	60251	674820	829610	0.0034257
1292	NONIONIC KNAPP BUFFER	2013	174	60251	674820	829610	0.000257847
1315	OPTIMA	2013	74	60251	674820	829610	0.000109659
1319	ORGANIC BIOLINK SURFACTANT & PENETRANT	2013	46	60251	674820	829610	6.81663e-05
1328	ORGANOSILICONE MVO MODIFIED VEGETABLE OIL AND SURFACTANT BLEND	2013	9265.87	60251	674820	829610	0.0137309
1333	OROBOOST	2013	1857	60251	674820	829610	0.00275184
1349	PATROL	2013	105.73	60251	674820	829610	0.000156679
1360	PENETRATOR	2013	839.78	60251	674820	829610	0.00124445
1371	PENOX	2013	91	60251	674820	829610	0.000134851
1388	PHASE	2013	133	60251	674820	829610	0.00019709
1398	PHT 10-12-0 ZN	2013	8360.17	60251	674820	829610	0.0123887
1421	PHT B-85	2013	3437.38	60251	674820	829610	0.00509377
1425	PHT BINDER	2013	150	60251	674820	829610	0.000222281
1427	PHT BUFFER	2013	903	60251	674820	829610	0.00133813
1446	PHT ENTRY	2013	40967.1	60251	674820	829610	0.0607082
1457	PHT ESCALATE	2013	2424.47	60251	674820	829610	0.00359277
1477	PHT GUIDE-IT	2013	158.75	60251	674820	829610	0.000235248
1488	PHT INTENSIFY	2013	33.82	60251	674820	829610	5.01171e-05
1495	PHT LATRON B-1956	2013	172	60251	674820	829610	0.000254883
1510	PHT O/S BLEND	2013	340.91	60251	674820	829610	0.000505187
1521	PHT PIERCE	2013	1359.56	60251	674820	829610	0.0020147
1530	PHT QUARK	2013	280	60251	674820	829610	0.000414925
1539	PHT SILGLOW	2013	1040	60251	674820	829610	0.00154115
1549	PHT WATER-GUARD RT	2013	700.71	60251	674820	829610	0.00103837
1557	PIERCE	2013	200.85	60251	674820	829610	0.000297635
1582	POINTBLANK	2013	273	60251	674820	829610	0.000404552
1606	PRO 90	2013	20125.3	60251	674820	829610	0.0298232
1617	PRO AMS PLUS	2013	2112.87	60251	674820	829610	0.00313101
1636	PRO C.O.C.	2013	84.92	60251	674820	829610	0.000125841
1642	PRO CROP OIL	2013	198	60251	674820	829610	0.000293412
1653	PRO MULTI-SPRED	2013	2989.67	60251	674820	829610	0.00443032
1664	PRO SILICONE 100	2013	15857.4	60251	674820	829610	0.0234987
1675	PRO-TRON	2013	3517.6	60251	674820	829610	0.00521265
1687	QUARK	2013	34	60251	674820	829610	5.03838e-05
1691	QUEST	2013	1321.08	60251	674820	829610	0.00195768
1702	R-11 SPREADER-ACTIVATOR	2013	24987.8	60251	674820	829610	0.0370289
1713	R-56	2013	3352	60251	674820	829610	0.00496725
1726	R-56 SPREADER-STICKER	2013	80	60251	674820	829610	0.00011855
1750	REIGN	2013	280.26	60251	674820	829610	0.000415311
1758	REIGN LC	2013	929	60251	674820	829610	0.00137666
1768	REPLACE	2013	11.11	60251	674820	829610	1.64636e-05
1772	RNA ACTIVATOR 85	2013	80	60251	674820	829610	0.00011855
1782	RNA BU-PH-ER	2013	153	60251	674820	829610	0.000226727
1807	RNA METHOXYLATED OIL	2013	223	60251	674820	829610	0.000330458
1815	RNA SI 100	2013	11151.2	60251	674820	829610	0.0165247
1828	RNA TRI-AD 73	2013	386.63	60251	674820	829610	0.000572938
1838	ROCKET DL	2013	111.93	60251	674820	829610	0.000165866
1842	S-K-H ORGANIC ADHESIVE ADJUVANT	2013	574	60251	674820	829610	0.000850597
1848	SCANNER	2013	1606.27	60251	674820	829610	0.00238029
1860	SILICONE SUPER WETTER	2013	515	60251	674820	829610	0.000763166
1897	SPRAY-AIDE	2013	30	60251	674820	829610	4.44563e-05
1903	SPREADER 90	2013	3930.17	60251	674820	829610	0.00582403
1912	SPREADER-STICKER	2013	30	60251	674820	829610	4.44563e-05
1923	STA-PUT PLUS	2013	84.15	60251	674820	829610	0.0001247
1930	STRIKE ZONE DF	2013	285.8	60251	674820	829610	0.00042352
1931	SUGAR WHITE CRYSTAL AMMONIUM SULFATE 21-0-0	2013	104.73	60251	674820	829610	0.000155197
1942	SUPER SPREAD MSO	2013	6630.66	60251	674820	829610	0.00982582
1966	SUSTAIN	2013	2594.79	60251	674820	829610	0.00384516
1970	SYL-COAT	2013	434.6	60251	674820	829610	0.000644024
1981	SYL-TAC	2013	41942.8	60251	674820	829610	0.0621541
1997	SYLGARD 309	2013	18219.8	60251	674820	829610	0.0269995
2005	TACTIC	2013	294.9	60251	674820	829610	0.000437005
2008	TGI CROP OIL	2013	5	60251	674820	829610	7.40938e-06
2014	TRI-FOL	2013	13758.4	60251	674820	829610	0.0203882
2027	TRIPLELINE FOAM-AWAY	2013	1347.63	60251	674820	829610	0.00199702
2045	ULTRA PRO	2013	15	60251	674820	829610	2.22281e-05
2056	UMBRELLA	2013	5495.1	60251	674820	829610	0.00814306
2079	UNIFORM	2013	549	60251	674820	829610	0.00081355
2087	VADER	2013	13	60251	674820	829610	1.92644e-05
2103	VINTRE	2013	7572.47	60251	674820	829610	0.0112215
2122	WATER-GUARD	2013	76	60251	674820	829610	0.000112623
2125	WEATHER GARD COMPLETE	2013	920.46	60251	674820	829610	0.00136401
2139	WESTLINK AG CROP OIL	2013	109.5	60251	674820	829610	0.000162265
2146	WESTLINK AG INTENSIFY	2013	1113.5	60251	674820	829610	0.00165007
2154	WESTLINK AG SPREADER 90	2013	19492.7	60251	674820	829610	0.0288857
2167	WETCIT	2013	53	60251	674820	829610	7.85395e-05
2178	WIDESPREAD	2013	535	60251	674820	829610	0.000792804
2184	WIDESPREAD MAX	2013	49542.2	60251	674820	829610	0.0734154
2195	WILBUR-ELLIS R-56 SPREADER STICKER	2013	144.5	60251	674820	829610	0.000214131
2201	WILBUR-ELLIS SPREADER STICKER R-56	2013	400	60251	674820	829610	0.000592751
5	38-F DRIFT RETARDANT ADDITIVE	2014	72.7	93918	727696	923528	9.99044e-05
15	41-A	2014	803.91	93918	727696	923528	0.00110473
23	ACCUQUEST WM	2014	142.1	93918	727696	923528	0.000195274
28	ACIDIPHACTANT	2014	15387	93918	727696	923528	0.0211448
39	ACTI-SPRED	2014	1555.25	93918	727696	923528	0.00213722
46	ACTIVATE PLUS	2014	13908.1	93918	727696	923528	0.0191125
57	ACTIVATOR 90	2014	17620.2	93918	727696	923528	0.0242137
68	AD WET 90 CA	2014	2141.8	93918	727696	923528	0.00294326
74	AD-HERE SP	2014	2	93918	727696	923528	2.7484e-06
91	AD-WET	2014	513.7	93918	727696	923528	0.000705927
103	AERO DYNE-AMIC	2014	83.5	93918	727696	923528	0.000114746
115	AGRI-DEX	2014	2177.88	93918	727696	923528	0.00299284
129	ALLIGARE OSS / NIS SURFACTANT	2014	8	93918	727696	923528	1.09936e-05
136	AMIGO	2014	315.5	93918	727696	923528	0.00043356
145	AMMONIUM SULFATE	2014	764.49	93918	727696	923528	0.00105056
154	ANTI-FOAM	2014	115	93918	727696	923528	0.000158033
160	ATTACH	2014	1335.09	93918	727696	923528	0.00183468
174	BEST AMMONIUM SULFATE GRANULAR 21-0-0	2014	87.4	93918	727696	923528	0.000120105
176	BEST SUGAR WHITE CRYSTAL AMMONIUM SULFATE 21-0-0 FINES	2014	30	93918	727696	923528	4.1226e-05
191	BIOLINK SPREADER-STICKER	2014	102	93918	727696	923528	0.000140168
203	BOND MAX	2014	2265.5	93918	727696	923528	0.00311325
293	BRIMSTONE	2014	376.46	93918	727696	923528	0.000517331
307	BRITZ B-85	2014	384.35	93918	727696	923528	0.000528174
311	BRITZ BINDER	2014	65	93918	727696	923528	8.9323e-05
316	BRITZ BUFFER	2014	1068.65	93918	727696	923528	0.00146854
331	BRITZ O/S BLEND	2014	95	93918	727696	923528	0.000130549
338	BRITZ SILGLOW	2014	392	93918	727696	923528	0.000538686
343	BROAD SPRED	2014	16361.3	93918	727696	923528	0.0224837
350	BROADSPRED GREEN	2014	18889.1	93918	727696	923528	0.0259574
359	BRONC MAX	2014	885.78	93918	727696	923528	0.00121724
370	BRONC PLUS DRY-EDT	2014	285.27	93918	727696	923528	0.000392018
379	BUFFER P.S.	2014	2093.5	93918	727696	923528	0.00287689
390	BUFFER PLUS	2014	10	93918	727696	923528	1.3742e-05
401	BUFFER X-TRA	2014	339	93918	727696	923528	0.000465854
409	BWC CROP OIL	2014	214.9	93918	727696	923528	0.000295316
417	BWC SPREADER 90	2014	2522.5	93918	727696	923528	0.00346642
426	CADENCE	2014	480	93918	727696	923528	0.000659616
430	CASTLE BRAND DUO-SPERSE	2014	150	93918	727696	923528	0.00020613
435	CAYUSE PLUS	2014	6624.13	93918	727696	923528	0.00910288
464	CHOICE	2014	230	93918	727696	923528	0.000316066
474	CHOICE WEATHER MASTER	2014	5579.02	93918	727696	923528	0.00766669
498	CMR HERBICIDE ACTIVATOR	2014	1487.99	93918	727696	923528	0.0020448
507	CMR SILICONE SURFACTANT	2014	252.42	93918	727696	923528	0.000346876
512	CMR SPREADER STICKER	2014	1168.25	93918	727696	923528	0.00160541
523	COHERE	2014	13177.9	93918	727696	923528	0.018109
542	CROP OIL	2014	44.71	93918	727696	923528	6.14405e-05
553	CROP OIL CONCENTRATE	2014	1169.16	93918	727696	923528	0.00160666
562	CROSSHAIR	2014	2838.66	93918	727696	923528	0.00390089
571	CUT-RATE	2014	54.55	93918	727696	923528	7.49626e-05
583	D-FOAM NONIONIC ADJUVANT	2014	25	93918	727696	923528	3.4355e-05
588	DECIMAL	2014	1868.64	93918	727696	923528	0.00256789
597	DEPLOY	2014	711	93918	727696	923528	0.000977056
611	DRIFTSTOP	2014	54.55	93918	727696	923528	7.49626e-05
622	DYNE-AMIC	2014	60786.9	93918	727696	923528	0.0835334
638	EXIT	2014	57431.8	93918	727696	923528	0.0789229
650	FASTEN	2014	324	93918	727696	923528	0.000445241
660	FIGHTER F DRY	2014	8	93918	727696	923528	1.09936e-05
666	FIRST CHOICE 2220 NONIONIC SPREADER AND STICKER	2014	122.5	93918	727696	923528	0.00016834
669	FIRST CHOICE 8-8-2	2014	360	93918	727696	923528	0.000494712
674	FIRST CHOICE BREAK-THRU	2014	970	93918	727696	923528	0.00133297
683	FIRST CHOICE EXCITER	2014	208.67	93918	727696	923528	0.000286754
685	FIRST CHOICE FOLIAR NUTRIENT 3	2014	6	93918	727696	923528	8.2452e-06
693	FIRST CHOICE HI-WETT	2014	345	93918	727696	923528	0.000474099
697	FIRST CHOICE NEUTRALIZER	2014	32	93918	727696	923528	4.39744e-05
702	FIRST CHOICE NO FOAM A	2014	76	93918	727696	923528	0.000104439
734	FOAM FIGHTER	2014	1520.5	93918	727696	923528	0.00208947
754	FREEWAY	2014	10627.4	93918	727696	923528	0.0146041
763	G-MAX CA	2014	36.36	93918	727696	923528	4.99659e-05
770	GOWAN SPREADER 90	2014	80	93918	727696	923528	0.000109936
777	GREEN CYPRESS AG AIDE	2014	80	93918	727696	923528	0.000109936
783	GREEN CYPRESS ECOSPREADER	2014	335	93918	727696	923528	0.000460357
792	GROUNDED-CA	2014	3662.66	93918	727696	923528	0.00503323
810	HASTEN	2014	594.73	93918	727696	923528	0.000817278
824	HELENA AGRI-DEX	2014	26	93918	727696	923528	3.57292e-05
833	HELENA INDUCE	2014	4	93918	727696	923528	5.4968e-06
842	HERBICIDE ENHANCER	2014	6.25	93918	727696	923528	8.58875e-06
851	HERBIMAX	2014	1282.52	93918	727696	923528	0.00176244
865	HI-WETT SUPER-SPREADER	2014	13739.2	93918	727696	923528	0.0188804
874	HOOK	2014	21396.3	93918	727696	923528	0.0294028
889	IN-PLACE	2014	3736.77	93918	727696	923528	0.00513507
901	INDUCE	2014	8950.17	93918	727696	923528	0.0122993
925	K-27 KNAPP NONIONIC SPREADER AND STICKER FOR AGRICULTURAL SPRAYS	2014	134.5	93918	727696	923528	0.00018483
934	KALO MODIFIED VEGETABLE OIL	2014	236.84	93918	727696	923528	0.000325466
945	KINETIC	2014	3398.59	93918	727696	923528	0.00467034
954	KNAPP ANTIFOAM	2014	34	93918	727696	923528	4.67228e-05
964	LATRON B-1956	2014	9.02	93918	727696	923528	1.23953e-05
974	LATRON B-1956 SPREADER STICKER	2014	35	93918	727696	923528	4.8097e-05
990	LI 700	2014	9194.85	93918	727696	923528	0.0126356
1000	LIBERATE	2014	9639.34	93918	727696	923528	0.0132464
1016	M.O.C.	2014	575.34	93918	727696	923528	0.000790632
1029	MAX-IT	2014	4007.74	93918	727696	923528	0.00550744
1040	MAXIMIZER CROP OIL CONCENTRATE	2014	420.04	93918	727696	923528	0.000577219
1053	MICROSOLVE ACTIVATOR SOLUTION	2014	35	93918	727696	923528	4.8097e-05
1073	MILLER NU FILM 17	2014	70	93918	727696	923528	9.6194e-05
1083	MILLER NU FILM P	2014	9075.84	93918	727696	923528	0.012472
1102	MILLER NU-FILM-P	2014	2831.87	93918	727696	923528	0.00389156
1109	MILLER SPRAY AIDE	2014	205	93918	727696	923528	0.000281711
1124	MIST-CONTROL (REVISED FORMULA)	2014	1197.53	93918	727696	923528	0.00164565
1128	MOLASSES - CCQC	2014	908	93918	727696	923528	0.00124777
1132	MONTEREY CROP OIL	2014	1275.78	93918	727696	923528	0.00175318
1140	MONTEREY M.S.O.	2014	15147.2	93918	727696	923528	0.0208153
1150	MONTEREY NUTRIENT BUFFER 10-12-0 ZNP	2014	1582	93918	727696	923528	0.00217398
1162	MOR-ACT	2014	331.25	93918	727696	923528	0.000455204
1181	MSO CONCENTRATE	2014	3361.5	93918	727696	923528	0.00461937
1190	MSO CONCENTRATE METHYLATED SEED OIL	2014	206.47	93918	727696	923528	0.000283731
1201	MSO CONCENTRATE WITH LECI-TECH	2014	6303.78	93918	727696	923528	0.00866266
1209	MSO ULTRA	2014	684.85	93918	727696	923528	0.000941121
1222	MULTI-SPRED	2014	5228.83	93918	727696	923528	0.00718546
1233	NEW CENTURY DEPLOY	2014	53	93918	727696	923528	7.28326e-05
1236	NEW CENTURY EXTEND-97	2014	99	93918	727696	923528	0.000136046
1246	NEW CENTURY STIK-R	2014	239	93918	727696	923528	0.000328434
1260	NO FOAM A	2014	3896.56	93918	727696	923528	0.00535465
1274	NO FOAM B	2014	4974.94	93918	727696	923528	0.00683656
1283	NO FOAM NUTRIENT FOLIAR SOLUTION 8-8-2	2014	52	93918	727696	923528	7.14584e-05
1309	NUTRIENT BUFFER SPRAY 8-8-2 ZN MN	2014	30	93918	727696	923528	4.1226e-05
1320	ORGANIC BIOLINK SURFACTANT & PENETRANT	2014	74	93918	727696	923528	0.000101691
1329	ORGANOSILICONE MVO MODIFIED VEGETABLE OIL AND SURFACTANT BLEND	2014	315.73	93918	727696	923528	0.000433876
1334	OROBOOST	2014	129	93918	727696	923528	0.000177272
1350	PATROL	2014	837.8	93918	727696	923528	0.0011513
1361	PENETRATOR	2014	2033.9	93918	727696	923528	0.00279499
1372	PENOX	2014	1070.72	93918	727696	923528	0.00147138
1380	PERFECT BALANCE	2014	156	93918	727696	923528	0.000214375
1389	PHASE	2014	64	93918	727696	923528	8.79488e-05
1399	PHT 10-12-0 ZN	2014	10361.7	93918	727696	923528	0.014239
1422	PHT B-85	2014	926.7	93918	727696	923528	0.00127347
1428	PHT BUFFER	2014	3600	93918	727696	923528	0.00494712
1442	PHT CROP OIL CONCENTRATE CA	2014	361.95	93918	727696	923528	0.000497392
1447	PHT ENTRY	2014	63379.7	93918	727696	923528	0.0870965
1458	PHT ESCALATE	2014	1817.36	93918	727696	923528	0.00249742
1466	PHT FASTSTRIKE	2014	471.82	93918	727696	923528	0.000648375
1473	PHT GRIP	2014	329	93918	727696	923528	0.000452112
1478	PHT GUIDE-IT	2014	1824.35	93918	727696	923528	0.00250702
1489	PHT INTENSIFY	2014	285.08	93918	727696	923528	0.000391757
1496	PHT LATRON B-1956	2014	6874	93918	727696	923528	0.00944625
1511	PHT O/S BLEND	2014	651.9	93918	727696	923528	0.000895841
1522	PHT PIERCE	2014	2712.04	93918	727696	923528	0.00372689
1531	PHT QUARK	2014	460	93918	727696	923528	0.000632132
1540	PHT SILGLOW	2014	10597.5	93918	727696	923528	0.0145631
1546	PHT ULTRA DEFOAM-IT	2014	334	93918	727696	923528	0.000458983
1550	PHT WATER-GUARD RT	2014	3367.27	93918	727696	923528	0.0046273
1558	PIERCE	2014	60	93918	727696	923528	8.2452e-05
1583	POINTBLANK	2014	962.44	93918	727696	923528	0.00132259
1607	PRO 90	2014	33352.8	93918	727696	923528	0.0458335
1618	PRO AMS PLUS	2014	3327.17	93918	727696	923528	0.0045722
1627	PRO BUPHER	2014	703	93918	727696	923528	0.000966063
1637	PRO C.O.C.	2014	31.99	93918	727696	923528	4.39607e-05
1643	PRO CROP OIL	2014	1207.26	93918	727696	923528	0.00165902
1654	PRO MULTI-SPRED	2014	10557.9	93918	727696	923528	0.0145087
1665	PRO SILICONE 100	2014	15812.5	93918	727696	923528	0.0217295
1676	PRO-TRON	2014	3571.11	93918	727696	923528	0.00490742
1692	QUEST	2014	7103.93	93918	727696	923528	0.00976222
1703	R-11 SPREADER-ACTIVATOR	2014	34382.1	93918	727696	923528	0.0472479
1710	R-20 SPREADER-ACTIVATOR	2014	518	93918	727696	923528	0.000711836
1714	R-56	2014	2086.87	93918	727696	923528	0.00286778
1746	REDI-VERT II	2014	38	93918	727696	923528	5.22196e-05
1751	REIGN	2014	1362.33	93918	727696	923528	0.00187211
1773	RNA ACTIVATOR 85	2014	5523.93	93918	727696	923528	0.00759099
1783	RNA BU-PH-ER	2014	1.5	93918	727696	923528	2.0613e-06
1816	RNA SI 100	2014	8892.65	93918	727696	923528	0.0122203
1829	RNA TRI-AD 73	2014	704.03	93918	727696	923528	0.000967478
1839	ROCKET DL	2014	252.08	93918	727696	923528	0.000346408
1843	S-K-H ORGANIC ADHESIVE ADJUVANT	2014	335	93918	727696	923528	0.000460357
1849	SCANNER	2014	1350.78	93918	727696	923528	0.00185624
1856	SECURE	2014	140	93918	727696	923528	0.000192388
1861	SILICONE SUPER WETTER	2014	3511	93918	727696	923528	0.00482482
1886	SLITHER	2014	45	93918	727696	923528	6.1839e-05
1887	SMOKE	2014	570.82	93918	727696	923528	0.000784421
1898	SPRAY-AIDE	2014	78	93918	727696	923528	0.000107188
1904	SPREADER 90	2014	3365.82	93918	727696	923528	0.00462531
1924	STA-PUT PLUS	2014	81.63	93918	727696	923528	0.000112176
1934	SUPER SPREAD 7000	2014	4.36	93918	727696	923528	5.99151e-06
1943	SUPER SPREAD MSO	2014	17067	93918	727696	923528	0.0234535
1967	SUSTAIN	2014	16353.1	93918	727696	923528	0.0224724
1971	SYL-COAT	2014	18882.7	93918	727696	923528	0.0259486
1982	SYL-TAC	2014	38499.3	93918	727696	923528	0.0529057
1998	SYLGARD 309	2014	9918.25	93918	727696	923528	0.0136297
2001	SYLGARD 309 SILICONE SURFACTANT	2014	15	93918	727696	923528	2.0613e-05
2015	TRI-FOL	2014	21822.2	93918	727696	923528	0.029988
2028	TRIPLELINE FOAM-AWAY	2014	159	93918	727696	923528	0.000218498
2040	ULTRA 90-NF	2014	187	93918	727696	923528	0.000256975
2046	ULTRA PRO	2014	60.33	93918	727696	923528	8.29055e-05
2057	UMBRELLA	2014	7131.7	93918	727696	923528	0.00980038
2070	UNIFAST - B	2014	2695.76	93918	727696	923528	0.00370451
2080	UNIFORM	2014	5884.6	93918	727696	923528	0.00808662
2088	VADER	2014	16	93918	727696	923528	2.19872e-05
2104	VINTRE	2014	9612.33	93918	727696	923528	0.0132093
2126	WEATHER GARD COMPLETE	2014	3263.46	93918	727696	923528	0.00448465
2140	WESTLINK AG CROP OIL	2014	64	93918	727696	923528	8.79488e-05
2147	WESTLINK AG INTENSIFY	2014	706	93918	727696	923528	0.000970185
2155	WESTLINK AG SPREADER 90	2014	5306.5	93918	727696	923528	0.00729219
2163	WESTLINK AG SPREADER STICKER	2014	70	93918	727696	923528	9.6194e-05
2168	WETCIT	2014	21	93918	727696	923528	2.88582e-05
2179	WIDESPREAD	2014	17.5	93918	727696	923528	2.40485e-05
2185	WIDESPREAD MAX	2014	32721.6	93918	727696	923528	0.044966
2196	WILBUR-ELLIS R-56 SPREADER STICKER	2014	10	93918	727696	923528	1.3742e-05
2202	WILBUR-ELLIS SPREADER STICKER R-56	2014	152.5	93918	727696	923528	0.000209566
6	38-F DRIFT RETARDANT ADDITIVE	2015	785.41	87927	769359	1011455	0.00102086
29	ACIDIPHACTANT	2015	14050.8	87927	769359	1011455	0.0182629
40	ACTI-SPRED	2015	483.78	87927	769359	1011455	0.000628809
47	ACTIVATE PLUS	2015	12563.4	87927	769359	1011455	0.0163297
58	ACTIVATOR 90	2015	24204.5	87927	769359	1011455	0.0314606
69	AD WET 90 CA	2015	677.54	87927	769359	1011455	0.000880655
96	ADJUST	2015	6578.02	87927	769359	1011455	0.00855
104	AERO DYNE-AMIC	2015	745	87927	769359	1011455	0.000968339
116	AGRI-DEX	2015	296.09	87927	769359	1011455	0.000384853
137	AMIGO	2015	70	87927	769359	1011455	9.09848e-05
146	AMMONIUM SULFATE	2015	501	87927	769359	1011455	0.000651191
155	ANTI-FOAM	2015	45	87927	769359	1011455	5.84902e-05
161	ATTACH	2015	961.5	87927	769359	1011455	0.00124974
170	BB5 NATURAL	2015	3	87927	769359	1011455	3.89935e-06
188	BIOLINK ANTIFOAM	2015	35	87927	769359	1011455	4.54924e-05
192	BIOLINK SPREADER-STICKER	2015	20	87927	769359	1011455	2.59957e-05
204	BOND MAX	2015	6613.88	87927	769359	1011455	0.00859661
223	BRANDT M.S.O.	2015	983.88	87927	769359	1011455	0.00127883
290	BREAK-THRU	2015	62	87927	769359	1011455	8.05866e-05
294	BRIMSTONE	2015	27	87927	769359	1011455	3.50941e-05
308	BRITZ B-85	2015	209.33	87927	769359	1011455	0.000272084
317	BRITZ BUFFER	2015	225	87927	769359	1011455	0.000292451
344	BROAD SPRED	2015	8017.71	87927	769359	1011455	0.0104213
351	BROADSPRED GREEN	2015	23769	87927	769359	1011455	0.0308946
360	BRONC MAX	2015	77.91	87927	769359	1011455	0.000101266
371	BRONC PLUS DRY-EDT	2015	13.9	87927	769359	1011455	1.8067e-05
380	BUFFER P.S.	2015	1850.8	87927	769359	1011455	0.00240564
391	BUFFER PLUS	2015	78	87927	769359	1011455	0.000101383
402	BUFFER X-TRA	2015	452	87927	769359	1011455	0.000587502
418	BWC SPREADER 90	2015	178.4	87927	769359	1011455	0.000231881
427	CADENCE	2015	59	87927	769359	1011455	7.66872e-05
436	CAYUSE PLUS	2015	5979.51	87927	769359	1011455	0.00777207
446	CHEMURGIC'S MVO CONCENTRATE	2015	154.18	87927	769359	1011455	0.000200401
475	CHOICE WEATHER MASTER	2015	4747.62	87927	769359	1011455	0.00617088
486	CLASS ACT NG	2015	182.1	87927	769359	1011455	0.000236691
499	CMR HERBICIDE ACTIVATOR	2015	315.5	87927	769359	1011455	0.000410082
513	CMR SPREADER STICKER	2015	1314.25	87927	769359	1011455	0.00170824
524	COHERE	2015	15488.4	87927	769359	1011455	0.0201315
532	CONTINGENT	2015	207.2	87927	769359	1011455	0.000269315
543	CROP OIL	2015	246.71	87927	769359	1011455	0.00032067
554	CROP OIL CONCENTRATE	2015	845.89	87927	769359	1011455	0.00109947
563	CROSSHAIR	2015	5264.49	87927	769359	1011455	0.0068427
572	CUT-RATE	2015	565.92	87927	769359	1011455	0.000735573
589	DECIMAL	2015	691.98	87927	769359	1011455	0.000899424
598	DEPLOY	2015	3396.23	87927	769359	1011455	0.00441436
612	DRIFTSTOP	2015	143.86	87927	769359	1011455	0.000186987
623	DYNE-AMIC	2015	49639.8	87927	769359	1011455	0.064521
633	EXCITER	2015	597.3	87927	769359	1011455	0.000776361
639	EXIT	2015	51245.5	87927	769359	1011455	0.0666081
651	FASTEN	2015	276	87927	769359	1011455	0.00035874
661	FIGHTER F-10	2015	38	87927	769359	1011455	4.93918e-05
686	FIRST CHOICE FOLIAR NUTRIENT 3	2015	10	87927	769359	1011455	1.29978e-05
719	FIRST CHOICE ULTRA PRO	2015	3020.5	87927	769359	1011455	0.003926
726	FLAME	2015	392	87927	769359	1011455	0.000509515
735	FOAM FIGHTER	2015	1912.9	87927	769359	1011455	0.00248636
744	FRANCHISE	2015	477.5	87927	769359	1011455	0.000620647
755	FREEWAY	2015	9444.17	87927	769359	1011455	0.0122754
771	GOWAN SPREADER 90	2015	25	87927	769359	1011455	3.24946e-05
778	GREEN CYPRESS AG AIDE	2015	40	87927	769359	1011455	5.19913e-05
786	GROUNDED W	2015	3271.93	87927	769359	1011455	0.0042528
793	GROUNDED-CA	2015	1317.21	87927	769359	1011455	0.00171209
803	GUIDE-IT	2015	32	87927	769359	1011455	4.15931e-05
811	HASTEN	2015	2605.23	87927	769359	1011455	0.00338623
825	HELENA AGRI-DEX	2015	78	87927	769359	1011455	0.000101383
834	HELENA INDUCE	2015	4	87927	769359	1011455	5.19913e-06
852	HERBIMAX	2015	1242.56	87927	769359	1011455	0.00161506
866	HI-WETT SUPER-SPREADER	2015	24212.7	87927	769359	1011455	0.0314712
875	HOOK	2015	13915.5	87927	769359	1011455	0.0180871
890	IN-PLACE	2015	2458.35	87927	769359	1011455	0.00319532
902	INDUCE	2015	3785.62	87927	769359	1011455	0.00492049
935	KALO MODIFIED VEGETABLE OIL	2015	955.54	87927	769359	1011455	0.00124199
946	KINETIC	2015	5611.72	87927	769359	1011455	0.00729402
965	LATRON B-1956	2015	307.61	87927	769359	1011455	0.000399826
975	LATRON B-1956 SPREADER STICKER	2015	20	87927	769359	1011455	2.59957e-05
980	LEAF LIFE WIDESPREAD ORGANIC	2015	165	87927	769359	1011455	0.000214464
991	LI 700	2015	6941.68	87927	769359	1011455	0.00902268
1001	LIBERATE	2015	10567.9	87927	769359	1011455	0.013736
1017	M.O.C.	2015	1133.02	87927	769359	1011455	0.00147268
1021	MAGNIFY	2015	4.73	87927	769359	1011455	6.14798e-06
1030	MAX-IT	2015	1783.27	87927	769359	1011455	0.00231786
1041	MAXIMIZER CROP OIL CONCENTRATE	2015	625.5	87927	769359	1011455	0.000813014
1051	METHOIL	2015	349.07	87927	769359	1011455	0.000453715
1056	MILLER EXIT	2015	42	87927	769359	1011455	5.45909e-05
1074	MILLER NU FILM 17	2015	20	87927	769359	1011455	2.59957e-05
1084	MILLER NU FILM P	2015	9250.74	87927	769359	1011455	0.012024
1103	MILLER NU-FILM-P	2015	7526.47	87927	769359	1011455	0.00978278
1110	MILLER SPRAY AIDE	2015	769.5	87927	769359	1011455	0.00100018
1125	MIST-CONTROL (REVISED FORMULA)	2015	1575.54	87927	769359	1011455	0.00204786
1133	MONTEREY CROP OIL	2015	37.69	87927	769359	1011455	4.89888e-05
1141	MONTEREY M.S.O.	2015	7114.16	87927	769359	1011455	0.00924687
1151	MONTEREY NUTRIENT BUFFER 10-12-0 ZNP	2015	375	87927	769359	1011455	0.000487419
1163	MOR-ACT	2015	95.14	87927	769359	1011455	0.000123661
1169	MSO	2015	68.83	87927	769359	1011455	8.94641e-05
1182	MSO CONCENTRATE	2015	3854.15	87927	769359	1011455	0.00500956
1191	MSO CONCENTRATE METHYLATED SEED OIL	2015	246	87927	769359	1011455	0.000319747
1202	MSO CONCENTRATE WITH LECI-TECH	2015	2584.54	87927	769359	1011455	0.00335934
1210	MSO ULTRA	2015	1129.66	87927	769359	1011455	0.00146831
1223	MULTI-SPRED	2015	1903.27	87927	769359	1011455	0.00247384
1237	NEW CENTURY EXTEND-97	2015	108	87927	769359	1011455	0.000140377
1239	NEW CENTURY OIL SPREADER	2015	6	87927	769359	1011455	7.7987e-06
1261	NO FOAM A	2015	3432.01	87927	769359	1011455	0.00446087
1268	NO FOAM ADJUVANT	2015	15.24	87927	769359	1011455	1.98087e-05
1275	NO FOAM B	2015	4493.8	87927	769359	1011455	0.00584097
1281	NO FOAM HERBICIDE ACTIVATOR	2015	32	87927	769359	1011455	4.15931e-05
1284	NO FOAM NUTRIENT FOLIAR SOLUTION 8-8-2	2015	25	87927	769359	1011455	3.24946e-05
1286	NOBLE	2015	38.2	87927	769359	1011455	4.96517e-05
1316	OPTIMA	2015	69	87927	769359	1011455	8.9685e-05
1318	ORGANIC ADHESIVE ADJUVANT	2015	2	87927	769359	1011455	2.59957e-06
1321	ORGANIC BIOLINK SURFACTANT & PENETRANT	2015	144	87927	769359	1011455	0.000187169
1330	ORGANOSILICONE MVO MODIFIED VEGETABLE OIL AND SURFACTANT BLEND	2015	59	87927	769359	1011455	7.66872e-05
1335	OROBOOST	2015	8587.31	87927	769359	1011455	0.0111616
1351	PATROL	2015	568.86	87927	769359	1011455	0.000739395
1362	PENETRATOR	2015	4784.3	87927	769359	1011455	0.00621855
1373	PENOX	2015	118.67	87927	769359	1011455	0.000154245
1381	PERFECT BALANCE	2015	39	87927	769359	1011455	5.06915e-05
1390	PHASE	2015	785	87927	769359	1011455	0.00102033
1400	PHT 10-12-0 ZN	2015	7025.89	87927	769359	1011455	0.00913213
1411	PHT AD-MAX 90	2015	2917.4	87927	769359	1011455	0.00379199
1423	PHT B-85	2015	2018.12	87927	769359	1011455	0.00262312
1429	PHT BUFFER	2015	1943.5	87927	769359	1011455	0.00252613
1443	PHT CROP OIL CONCENTRATE CA	2015	79.65	87927	769359	1011455	0.000103528
1448	PHT ENTRY	2015	58814.6	87927	769359	1011455	0.0764462
1459	PHT ESCALATE	2015	1708.94	87927	769359	1011455	0.00222125
1467	PHT FASTSTRIKE	2015	628.18	87927	769359	1011455	0.000816498
1474	PHT GRIP	2015	123	87927	769359	1011455	0.000159873
1479	PHT GUIDE-IT	2015	941.44	87927	769359	1011455	0.00122367
1490	PHT INTENSIFY	2015	255.53	87927	769359	1011455	0.000332134
1497	PHT LATRON B-1956	2015	9972.12	87927	769359	1011455	0.0129616
1503	PHT NATURAL OIL BLEND	2015	50	87927	769359	1011455	6.49892e-05
1512	PHT O/S BLEND	2015	665.84	87927	769359	1011455	0.000865448
1515	PHT PERSIST ULTRA	2015	287.16	87927	769359	1011455	0.000373246
1523	PHT PIERCE	2015	981.16	87927	769359	1011455	0.0012753
1541	PHT SILGLOW	2015	20833.4	87927	769359	1011455	0.027079
1551	PHT WATER-GUARD RT	2015	2049.41	87927	769359	1011455	0.00266379
1584	POINTBLANK	2015	380.77	87927	769359	1011455	0.000494918
1597	PRIME OIL	2015	182.1	87927	769359	1011455	0.000236691
1608	PRO 90	2015	44310.2	87927	769359	1011455	0.0575937
1619	PRO AMS PLUS	2015	2700.88	87927	769359	1011455	0.00351056
1628	PRO BUPHER	2015	1136.05	87927	769359	1011455	0.00147662
1644	PRO CROP OIL	2015	88	87927	769359	1011455	0.000114381
1655	PRO MULTI-SPRED	2015	469.57	87927	769359	1011455	0.000610339
1666	PRO SILICONE 100	2015	10547.5	87927	769359	1011455	0.0137095
1677	PRO-TRON	2015	4157.7	87927	769359	1011455	0.00540411
1693	QUEST	2015	4666.07	87927	769359	1011455	0.00606488
1704	R-11 SPREADER-ACTIVATOR	2015	22347.6	87927	769359	1011455	0.029047
1711	R-20 SPREADER-ACTIVATOR	2015	50	87927	769359	1011455	6.49892e-05
1715	R-56	2015	661	87927	769359	1011455	0.000859157
1730	R-AGENT DL	2015	50	87927	769359	1011455	6.49892e-05
1736	R-DRY	2015	36	87927	769359	1011455	4.67922e-05
1744	RED-TOP R-11 SPREADER-ACTIVATOR	2015	17	87927	769359	1011455	2.20963e-05
1752	REIGN	2015	5370.91	87927	769359	1011455	0.00698102
1759	REIGN LC	2015	1564.85	87927	769359	1011455	0.00203397
1774	RNA ACTIVATOR 85	2015	782.2	87927	769359	1011455	0.00101669
1784	RNA BU-PH-ER	2015	8691.5	87927	769359	1011455	0.0112971
1811	RNA NON-IONIC & ANIONIC SPREADER-BINDER	2015	8	87927	769359	1011455	1.03983e-05
1817	RNA SI 100	2015	5330.04	87927	769359	1011455	0.0069279
1830	RNA TRI-AD 73	2015	195.88	87927	769359	1011455	0.000254602
1840	ROCKET DL	2015	515.53	87927	769359	1011455	0.000670077
1844	S-K-H ORGANIC ADHESIVE ADJUVANT	2015	12	87927	769359	1011455	1.55974e-05
1850	SCANNER	2015	1681.53	87927	769359	1011455	0.00218562
1857	SECURE	2015	16	87927	769359	1011455	2.07965e-05
1862	SILICONE SUPER WETTER	2015	7328.5	87927	769359	1011455	0.00952546
1869	SILICONE SURFACTANT	2015	200	87927	769359	1011455	0.000259957
1870	SILKIN	2015	14.5	87927	769359	1011455	1.88469e-05
1877	SILWET L-77 SURFACTANT	2015	46	87927	769359	1011455	5.979e-05
1880	SJ BUFFER XTRA	2015	98	87927	769359	1011455	0.000127379
1888	SMOKE	2015	1844.97	87927	769359	1011455	0.00239806
1905	SPREADER 90	2015	932.2	87927	769359	1011455	0.00121166
1914	SPRET	2015	21	87927	769359	1011455	2.72954e-05
1925	STA-PUT PLUS	2015	59.64	87927	769359	1011455	7.75191e-05
1935	SUPER SPREAD 7000	2015	29	87927	769359	1011455	3.76937e-05
1944	SUPER SPREAD MSO	2015	12660.7	87927	769359	1011455	0.0164561
1952	SURF-90	2015	3332.31	87927	769359	1011455	0.00433128
1968	SUSTAIN	2015	20677.5	87927	769359	1011455	0.0268763
1972	SYL-COAT	2015	32092.3	87927	769359	1011455	0.041713
1983	SYL-TAC	2015	47481.9	87927	769359	1011455	0.0617162
2016	TRI-FOL	2015	16997.9	87927	769359	1011455	0.0220936
2029	TRIPLELINE FOAM-AWAY	2015	183	87927	769359	1011455	0.00023786
2041	ULTRA 90-NF	2015	944	87927	769359	1011455	0.001227
2047	ULTRA PRO	2015	1377.69	87927	769359	1011455	0.0017907
2058	UMBRELLA	2015	11624.1	87927	769359	1011455	0.0151088
2065	UNFOAMER	2015	751.5	87927	769359	1011455	0.000976787
2081	UNIFORM	2015	3702.25	87927	769359	1011455	0.00481212
2105	VINTRE	2015	21157	87927	769359	1011455	0.0274995
2127	WEATHER GARD COMPLETE	2015	2860.79	87927	769359	1011455	0.00371841
2141	WESTLINK AG CROP OIL	2015	67.46	87927	769359	1011455	8.76834e-05
2148	WESTLINK AG INTENSIFY	2015	183	87927	769359	1011455	0.00023786
2156	WESTLINK AG SPREADER 90	2015	17616.5	87927	769359	1011455	0.0228976
2164	WESTLINK AG SPREADER STICKER	2015	810.5	87927	769359	1011455	0.00105347
2180	WIDESPREAD	2015	383.2	87927	769359	1011455	0.000498077
2186	WIDESPREAD MAX	2015	69238.4	87927	769359	1011455	0.0899949
2197	WILBUR-ELLIS R-56 SPREADER STICKER	2015	15	87927	769359	1011455	1.94967e-05
2203	WILBUR-ELLIS SPREADER STICKER R-56	2015	53	87927	769359	1011455	6.88885e-05
7	38-F DRIFT RETARDANT ADDITIVE	2016	575.9	137052	829610	1148507	0.000694182
16	41-A	2016	270	137052	829610	1148507	0.000325454
30	ACIDIPHACTANT	2016	17660.3	137052	829610	1148507	0.0212875
48	ACTIVATE PLUS	2016	13586	137052	829610	1148507	0.0163764
59	ACTIVATOR 90	2016	19774.8	137052	829610	1148507	0.0238362
70	AD WET 90 CA	2016	2348.12	137052	829610	1148507	0.00283039
75	AD-HERE SP	2016	1944.31	137052	829610	1148507	0.00234364
92	AD-WET	2016	50.5	137052	829610	1148507	6.0872e-05
97	ADJUST	2016	6186.45	137052	829610	1148507	0.00745706
117	AGRI-DEX	2016	278.86	137052	829610	1148507	0.000336134
123	ALLIANCE	2016	89.44	137052	829610	1148507	0.00010781
134	AMERICAN FERTILIZER & FOLIAR PREMIUM ORGANOSILICONE	2016	52	137052	829610	1148507	6.26801e-05
138	AMIGO	2016	228.35	137052	829610	1148507	0.00027525
147	AMMONIUM SULFATE	2016	246.65	137052	829610	1148507	0.000297308
162	ATTACH	2016	6100.52	137052	829610	1148507	0.00735348
171	BB5 NATURAL	2016	145.46	137052	829610	1148507	0.000175335
193	BIOLINK SPREADER-STICKER	2016	451	137052	829610	1148507	0.000543629
205	BOND MAX	2016	4049.15	137052	829610	1148507	0.00488079
211	BOND SPREADER STICKER	2016	504.5	137052	829610	1148507	0.000608117
216	BRANDT CROP OIL	2016	23	137052	829610	1148507	2.77239e-05
224	BRANDT M.S.O.	2016	2667.12	137052	829610	1148507	0.00321491
229	BRANDT MAGNIFY	2016	77	137052	829610	1148507	9.28147e-05
233	BRANDT NO FOAM A	2016	7	137052	829610	1148507	8.4377e-06
239	BRANDT ONSITE	2016	3625.51	137052	829610	1148507	0.00437014
250	BRANDT ORGANICS SKH STICKER	2016	27.5	137052	829610	1148507	3.31481e-05
253	BRANDT PH ADJUST	2016	441	137052	829610	1148507	0.000531575
258	BRANDT SILICONE SPREADER	2016	602	137052	829610	1148507	0.000725642
265	BRANDT SUPER WETTER	2016	1790.4	137052	829610	1148507	0.00215812
281	BRANDT UMBRELLA	2016	3609.5	137052	829610	1148507	0.00435084
291	BREAK-THRU	2016	1108	137052	829610	1148507	0.00133557
295	BRIMSTONE	2016	37	137052	829610	1148507	4.45993e-05
309	BRITZ B-85	2016	103	137052	829610	1148507	0.000124155
318	BRITZ BUFFER	2016	337.15	137052	829610	1148507	0.000406396
345	BROAD SPRED	2016	14733.8	137052	829610	1148507	0.0177599
352	BROADSPRED GREEN	2016	25697.8	137052	829610	1148507	0.0309757
361	BRONC MAX	2016	657.88	137052	829610	1148507	0.000792999
372	BRONC PLUS DRY-EDT	2016	104.55	137052	829610	1148507	0.000126023
381	BUFFER P.S.	2016	1269.5	137052	829610	1148507	0.00153024
392	BUFFER PLUS	2016	58	137052	829610	1148507	6.99124e-05
403	BUFFER X-TRA	2016	394.05	137052	829610	1148507	0.000474982
419	BWC SPREADER 90	2016	110	137052	829610	1148507	0.000132592
428	CADENCE	2016	346	137052	829610	1148507	0.000417063
437	CAYUSE PLUS	2016	4696.4	137052	829610	1148507	0.00566097
447	CHEMURGIC'S MVO CONCENTRATE	2016	1811.5	137052	829610	1148507	0.00218356
452	CHEMURGIC'S NEXT GEN SPREADER	2016	12940.5	137052	829610	1148507	0.0155983
465	CHOICE	2016	105	137052	829610	1148507	0.000126565
476	CHOICE WEATHER MASTER	2016	2295.44	137052	829610	1148507	0.00276689
482	CLARION	2016	336	137052	829610	1148507	0.00040501
487	CLASS ACT NG	2016	22.75	137052	829610	1148507	2.74225e-05
500	CMR HERBICIDE ACTIVATOR	2016	463	137052	829610	1148507	0.000558094
514	CMR SPREADER STICKER	2016	75	137052	829610	1148507	9.04039e-05
525	COHERE	2016	15223.2	137052	829610	1148507	0.0183498
533	CONTINGENT	2016	574.76	137052	829610	1148507	0.000692807
544	CROP OIL	2016	634.84	137052	829610	1148507	0.000765227
555	CROP OIL CONCENTRATE	2016	249.22	137052	829610	1148507	0.000300406
564	CROSSHAIR	2016	8756.07	137052	829610	1148507	0.0105544
573	CUT-RATE	2016	80	137052	829610	1148507	9.64309e-05
590	DECIMAL	2016	537.69	137052	829610	1148507	0.000648124
599	DEPLOY	2016	4547.85	137052	829610	1148507	0.00548191
606	DRIFT-FIANT	2016	8	137052	829610	1148507	9.64309e-06
613	DRIFTSTOP	2016	1758.4	137052	829610	1148507	0.00211955
624	DYNE-AMIC	2016	77136.8	137052	829610	1148507	0.0929796
640	EXIT	2016	50918.3	137052	829610	1148507	0.0613762
652	FASTEN	2016	149	137052	829610	1148507	0.000179602
703	FIRST CHOICE NO FOAM A	2016	228	137052	829610	1148507	0.000274828
720	FIRST CHOICE ULTRA PRO	2016	65.5	137052	829610	1148507	7.89528e-05
727	FLAME	2016	25.37	137052	829610	1148507	3.05806e-05
736	FOAM FIGHTER	2016	4019.5	137052	829610	1148507	0.00484505
745	FRANCHISE	2016	1279.5	137052	829610	1148507	0.00154229
756	FREEWAY	2016	6268	137052	829610	1148507	0.00755536
764	G-MAX CA	2016	60	137052	829610	1148507	7.23231e-05
772	GOWAN SPREADER 90	2016	165	137052	829610	1148507	0.000198889
779	GREEN CYPRESS AG AIDE	2016	160	137052	829610	1148507	0.000192862
787	GROUNDED W	2016	1319.99	137052	829610	1148507	0.0015911
794	GROUNDED-CA	2016	888.91	137052	829610	1148507	0.00107148
812	HASTEN	2016	1073.18	137052	829610	1148507	0.0012936
816	HASTEN-EA	2016	5.05	137052	829610	1148507	6.0872e-06
826	HELENA AGRI-DEX	2016	62	137052	829610	1148507	7.47339e-05
835	HELENA INDUCE	2016	8	137052	829610	1148507	9.64309e-06
843	HERBICIDE ENHANCER	2016	17	137052	829610	1148507	2.04916e-05
853	HERBIMAX	2016	1991.74	137052	829610	1148507	0.00240081
867	HI-WETT SUPER-SPREADER	2016	33014.7	137052	829610	1148507	0.0397955
876	HOOK	2016	8302.41	137052	829610	1148507	0.0100076
891	IN-PLACE	2016	1610.93	137052	829610	1148507	0.00194179
903	INDUCE	2016	11381.9	137052	829610	1148507	0.0137196
910	INTERLOCK	2016	17.14	137052	829610	1148507	2.06603e-05
927	KALO CROP OIL CONCENTRATE	2016	6.55	137052	829610	1148507	7.89528e-06
936	KALO MODIFIED VEGETABLE OIL	2016	478.5	137052	829610	1148507	0.000576777
947	KINETIC	2016	6963.72	137052	829610	1148507	0.00839397
955	KNAPP ANTIFOAM	2016	35	137052	829610	1148507	4.21885e-05
966	LATRON B-1956	2016	405	137052	829610	1148507	0.000488181
976	LATRON B-1956 SPREADER STICKER	2016	260	137052	829610	1148507	0.0003134
981	LEAF LIFE WIDESPREAD ORGANIC	2016	359	137052	829610	1148507	0.000432733
992	LI 700	2016	39846.6	137052	829610	1148507	0.0480305
1002	LIBERATE	2016	9167.56	137052	829610	1148507	0.0110504
1018	M.O.C.	2016	120	137052	829610	1148507	0.000144646
1031	MAX-IT	2016	2850.2	137052	829610	1148507	0.00343559
1042	MAXIMIZER CROP OIL CONCENTRATE	2016	1480.46	137052	829610	1148507	0.00178453
1057	MILLER EXIT	2016	16048	137052	829610	1148507	0.0193441
1064	MILLER MIST-CONTROL	2016	511.78	137052	829610	1148507	0.000616892
1075	MILLER NU FILM 17	2016	3939.35	137052	829610	1148507	0.00474844
1085	MILLER NU FILM P	2016	25896.5	137052	829610	1148507	0.0312153
1095	MILLER NU-FILM-17	2016	135	137052	829610	1148507	0.000162727
1104	MILLER NU-FILM-P	2016	3324	137052	829610	1148507	0.0040067
1111	MILLER SPRAY AIDE	2016	2.5	137052	829610	1148507	3.01346e-06
1126	MIST-CONTROL (REVISED FORMULA)	2016	151.12	137052	829610	1148507	0.000182158
1134	MONTEREY CROP OIL	2016	58.5	137052	829610	1148507	7.05151e-05
1142	MONTEREY M.S.O.	2016	2522.98	137052	829610	1148507	0.00304116
1152	MONTEREY NUTRIENT BUFFER 10-12-0 ZNP	2016	318	137052	829610	1148507	0.000383313
1164	MOR-ACT	2016	40	137052	829610	1148507	4.82154e-05
1170	MSO	2016	2382.42	137052	829610	1148507	0.00287173
1183	MSO CONCENTRATE	2016	2633.84	137052	829610	1148507	0.00317479
1192	MSO CONCENTRATE METHYLATED SEED OIL	2016	269.92	137052	829610	1148507	0.000325358
1203	MSO CONCENTRATE WITH LECI-TECH	2016	2708.18	137052	829610	1148507	0.0032644
1211	MSO ULTRA	2016	1342.18	137052	829610	1148507	0.00161784
1224	MULTI-SPRED	2016	568.18	137052	829610	1148507	0.000684876
1238	NEW CENTURY EXTEND-97	2016	269.2	137052	829610	1148507	0.00032449
1240	NEW CENTURY OIL SPREADER	2016	656	137052	829610	1148507	0.000790733
1262	NO FOAM A	2016	2186	137052	829610	1148507	0.00263497
1269	NO FOAM ADJUVANT	2016	55	137052	829610	1148507	6.62962e-05
1276	NO FOAM B	2016	5231.3	137052	829610	1148507	0.00630573
1287	NOBLE	2016	448.35	137052	829610	1148507	0.000540435
1304	NU-LURE INSECT BAIT	2016	5	137052	829610	1148507	6.02693e-06
1307	NUTRIENT BUFFER SPRAY 0-8-0 ZINC IRON PHOSPHATE	2016	20	137052	829610	1148507	2.41077e-05
1322	ORGANIC BIOLINK SURFACTANT & PENETRANT	2016	645.21	137052	829610	1148507	0.000777727
1336	OROBOOST	2016	11213	137052	829610	1148507	0.013516
1352	PATROL	2016	269.66	137052	829610	1148507	0.000325044
1363	PENETRATOR	2016	4172.95	137052	829610	1148507	0.00503001
1374	PENOX	2016	156	137052	829610	1148507	0.00018804
1382	PERFECT BALANCE	2016	76.5	137052	829610	1148507	9.2212e-05
1391	PHASE	2016	1136	137052	829610	1148507	0.00136932
1401	PHT 10-12-0 ZN	2016	11991.6	137052	829610	1148507	0.0144545
1406	PHT AD-BUFF	2016	129	137052	829610	1148507	0.000155495
1412	PHT AD-MAX 90	2016	10781.6	137052	829610	1148507	0.012996
1430	PHT BUFFER	2016	959	137052	829610	1148507	0.00115596
1435	PHT CROP OIL CONCENTRATE	2016	1133.39	137052	829610	1148507	0.00136617
1449	PHT ENTRY	2016	56164.3	137052	829610	1148507	0.0676997
1460	PHT ESCALATE	2016	2413.43	137052	829610	1148507	0.00290911
1468	PHT FASTSTRIKE	2016	798.47	137052	829610	1148507	0.000962464
1475	PHT GRIP	2016	958	137052	829610	1148507	0.00115476
1480	PHT GUIDE-IT	2016	799.4	137052	829610	1148507	0.000963585
1491	PHT INTENSIFY	2016	561.81	137052	829610	1148507	0.000677198
1492	PHT KICKER PRO	2016	218.72	137052	829610	1148507	0.000263642
1498	PHT LATRON B-1956	2016	14710.8	137052	829610	1148507	0.0177321
1513	PHT O/S BLEND	2016	105.53	137052	829610	1148507	0.000127204
1516	PHT PERSIST ULTRA	2016	1514.03	137052	829610	1148507	0.00182499
1524	PHT PIERCE	2016	121.1	137052	829610	1148507	0.000145972
1532	PHT QUARK	2016	220	137052	829610	1148507	0.000265185
1542	PHT SILGLOW	2016	34115.6	137052	829610	1148507	0.0411225
1552	PHT WATER-GUARD RT	2016	404.17	137052	829610	1148507	0.000487181
1562	PLANT HEALTH TECHNOLOGIES FORTIFY	2016	1577.3	137052	829610	1148507	0.00190125
1567	PLANT HEALTH TECHNOLOGIES LOAD-UP	2016	2690.81	137052	829610	1148507	0.00324346
1572	PLANT HEALTH TECHNOLOGIES PERSIST ULTRA	2016	651.6	137052	829610	1148507	0.000785429
1585	POINTBLANK	2016	605.86	137052	829610	1148507	0.000730295
1598	PRIME OIL	2016	20	137052	829610	1148507	2.41077e-05
1609	PRO 90	2016	28775.5	137052	829610	1148507	0.0346856
1620	PRO AMS PLUS	2016	2203.8	137052	829610	1148507	0.00265643
1629	PRO BUPHER	2016	4564.35	137052	829610	1148507	0.0055018
1645	PRO CROP OIL	2016	142.84	137052	829610	1148507	0.000172177
1656	PRO MULTI-SPRED	2016	2758.43	137052	829610	1148507	0.00332497
1667	PRO SILICONE 100	2016	12312.9	137052	829610	1148507	0.0148418
1678	PRO-TRON	2016	1642.23	137052	829610	1148507	0.00197952
1694	QUEST	2016	3539.99	137052	829610	1148507	0.00426705
1705	R-11 SPREADER-ACTIVATOR	2016	29779.8	137052	829610	1148507	0.0358961
1716	R-56	2016	6588.3	137052	829610	1148507	0.00794144
1722	R-56 SPREADER STICKER	2016	578	137052	829610	1148507	0.000696713
1727	R-56 SPREADER-STICKER	2016	75	137052	829610	1148507	9.04039e-05
1731	R-AGENT DL	2016	1820.09	137052	829610	1148507	0.00219391
1737	RAINIER-EA	2016	20	137052	829610	1148507	2.41077e-05
1753	REIGN	2016	834.88	137052	829610	1148507	0.00100635
1760	REIGN LC	2016	2672.28	137052	829610	1148507	0.00322113
1775	RNA ACTIVATOR 85	2016	2004.2	137052	829610	1148507	0.00241583
1785	RNA BU-PH-ER	2016	9853.5	137052	829610	1148507	0.0118773
1798	RNA CROP OIL CONCENTRATE 1915	2016	50	137052	829610	1148507	6.02693e-05
1818	RNA SI 100	2016	2541.71	137052	829610	1148507	0.00306374
1831	RNA TRI-AD 73	2016	127.02	137052	829610	1148507	0.000153108
1841	ROCKET DL	2016	449	137052	829610	1148507	0.000541218
1851	SCANNER	2016	1876.96	137052	829610	1148507	0.00226246
1863	SILICONE SUPER WETTER	2016	2836	137052	829610	1148507	0.00341847
1878	SILWET L-77 SURFACTANT	2016	355	137052	829610	1148507	0.000427912
1889	SMOKE	2016	1190.68	137052	829610	1148507	0.00143523
1906	SPREADER 90	2016	4358	137052	829610	1148507	0.00525307
1915	SPRET	2016	1123.57	137052	829610	1148507	0.00135434
1936	SUPER SPREAD 7000	2016	301.01	137052	829610	1148507	0.000362833
1945	SUPER SPREAD MSO	2016	10684.9	137052	829610	1148507	0.0128794
1953	SURF-90	2016	15650.6	137052	829610	1148507	0.018865
1969	SUSTAIN	2016	74.72	137052	829610	1148507	9.00664e-05
1973	SYL-COAT	2016	39458.4	137052	829610	1148507	0.0475626
1984	SYL-TAC	2016	56435	137052	829610	1148507	0.068026
1989	SYL-TAC-EA	2016	6119.79	137052	829610	1148507	0.00737671
2006	TACTIC	2016	183	137052	829610	1148507	0.000220586
2017	TRI-FOL	2016	15628.2	137052	829610	1148507	0.018838
2030	TRIPLELINE FOAM-AWAY	2016	614.3	137052	829610	1148507	0.000740468
2042	ULTRA 90-NF	2016	10152.5	137052	829610	1148507	0.0122377
2048	ULTRA PRO	2016	194.22	137052	829610	1148507	0.00023411
2059	UMBRELLA	2016	11908	137052	829610	1148507	0.0143537
2066	UNFOAMER	2016	782	137052	829610	1148507	0.000942612
2082	UNIFORM	2016	7769.4	137052	829610	1148507	0.00936512
2089	VADER	2016	77.5	137052	829610	1148507	9.34174e-05
2106	VINTRE	2016	47859.2	137052	829610	1148507	0.0576888
2114	VOLARE DC	2016	143	137052	829610	1148507	0.00017237
2128	WEATHER GARD COMPLETE	2016	1599.42	137052	829610	1148507	0.00192792
2149	WESTLINK AG INTENSIFY	2016	300.02	137052	829610	1148507	0.00036164
2157	WESTLINK AG SPREADER 90	2016	11762.3	137052	829610	1148507	0.0141781
2187	WIDESPREAD MAX	2016	90347.8	137052	829610	1148507	0.108904
8	38-F DRIFT RETARDANT ADDITIVE	2017	1373.4	93695	923528	1242202	0.00148712
17	41-A	2017	69.06	93695	923528	1242202	7.47785e-05
21	90-10 SURFACTANT	2017	65	93695	923528	1242202	7.03823e-05
31	ACIDIPHACTANT	2017	12120.5	93695	923528	1242202	0.0131242
49	ACTIVATE PLUS	2017	6241.76	93695	923528	1242202	0.0067586
60	ACTIVATOR 90	2017	60229.5	93695	923528	1242202	0.0652168
71	AD WET 90 CA	2017	915	93695	923528	1242202	0.000990766
76	AD-HERE SP	2017	436.72	93695	923528	1242202	0.000472882
82	AD-MAX 90	2017	42	93695	923528	1242202	4.54778e-05
98	ADJUST	2017	4540.6	93695	923528	1242202	0.00491658
105	AERO DYNE-AMIC	2017	1006.37	93695	923528	1242202	0.0010897
118	AGRI-DEX	2017	504.48	93695	923528	1242202	0.000546253
124	ALLIANCE	2017	18.5	93695	923528	1242202	2.00319e-05
130	ALLIGARE OSS / NIS SURFACTANT	2017	8.5	93695	923528	1242202	9.20384e-06
139	AMIGO	2017	40	93695	923528	1242202	4.33122e-05
148	AMMONIUM SULFATE	2017	404.32	93695	923528	1242202	0.000437799
163	ATTACH	2017	34569.5	93695	923528	1242202	0.037432
172	BB5 NATURAL	2017	3	93695	923528	1242202	3.24841e-06
175	BEST AMMONIUM SULFATE GRANULAR 21-0-0	2017	32	93695	923528	1242202	3.46497e-05
182	BIO-FILM EXTRA	2017	216	93695	923528	1242202	0.000233886
185	BIOLINK ACIDIFIER	2017	40	93695	923528	1242202	4.33122e-05
194	BIOLINK SPREADER-STICKER	2017	116	93695	923528	1242202	0.000125605
206	BOND MAX	2017	11565.2	93695	923528	1242202	0.0125229
217	BRANDT CROP OIL	2017	1399.4	93695	923528	1242202	0.00151528
225	BRANDT M.S.O.	2017	1620.97	93695	923528	1242202	0.00175519
230	BRANDT MAGNIFY	2017	70.72	93695	923528	1242202	7.65759e-05
234	BRANDT NO FOAM A	2017	4687.3	93695	923528	1242202	0.00507543
240	BRANDT ONSITE	2017	790.91	93695	923528	1242202	0.000856401
244	BRANDT ORGANICS AG AIDE	2017	7	93695	923528	1242202	7.57963e-06
249	BRANDT ORGANICS ECOSPREADER	2017	94.6	93695	923528	1242202	0.000102433
254	BRANDT PH ADJUST	2017	932	93695	923528	1242202	0.00100917
256	BRANDT SIDEKICK	2017	329	93695	923528	1242202	0.000356243
259	BRANDT SILICONE SPREADER	2017	767.7	93695	923528	1242202	0.000831269
261	BRANDT SUPER 7	2017	10	93695	923528	1242202	1.0828e-05
266	BRANDT SUPER WETTER	2017	702.7	93695	923528	1242202	0.000760887
270	BRANDT TORPEDO	2017	531.64	93695	923528	1242202	0.000575662
273	BRANDT TRIPLELINE DEFOAMER	2017	25	93695	923528	1242202	2.70701e-05
277	BRANDT ULTRA 90	2017	4519	93695	923528	1242202	0.00489319
282	BRANDT UMBRELLA	2017	11754.1	93695	923528	1242202	0.0127274
292	BREAK-THRU	2017	294.5	93695	923528	1242202	0.000318886
319	BRITZ BUFFER	2017	187.15	93695	923528	1242202	0.000202647
346	BROADSPRED	2017	1719.2	93695	923528	1242202	0.00186156
353	BROADSPRED GREEN	2017	15472.2	93695	923528	1242202	0.0167533
362	BRONC MAX	2017	1571.58	93695	923528	1242202	0.00170171
373	BRONC PLUS DRY-EDT	2017	30	93695	923528	1242202	3.24841e-05
382	BUFFER P.S.	2017	793.48	93695	923528	1242202	0.000859183
393	BUFFER PLUS	2017	164	93695	923528	1242202	0.00017758
404	BUFFER X-TRA	2017	345	93695	923528	1242202	0.000373567
410	BWC CROP OIL	2017	80	93695	923528	1242202	8.66243e-05
420	BWC SPREADER 90	2017	54	93695	923528	1242202	5.84714e-05
438	CAYUSE PLUS	2017	6221.11	93695	923528	1242202	0.00673624
443	CHEMSURF 90	2017	67	93695	923528	1242202	7.25479e-05
448	CHEMURGIC'S MVO CONCENTRATE	2017	3070.15	93695	923528	1242202	0.00332437
453	CHEMURGIC'S NEXT GEN SPREADER	2017	16099.6	93695	923528	1242202	0.0174328
457	CHEMURGIC'S OR-100 SUPER SPREADER	2017	15.15	93695	923528	1242202	1.64045e-05
466	CHOICE	2017	206	93695	923528	1242202	0.000223058
477	CHOICE WEATHER MASTER	2017	4551.84	93695	923528	1242202	0.00492875
481	CITRIC ACID BUFFER CONCENTRATE	2017	577.6	93695	923528	1242202	0.000625428
483	CLARION	2017	208	93695	923528	1242202	0.000225223
488	CLASS ACT NG	2017	79.72	93695	923528	1242202	8.63212e-05
501	CMR HERBICIDE ACTIVATOR	2017	278	93695	923528	1242202	0.00030102
503	CMR ORGANIC OIL ADJUVANT	2017	146	93695	923528	1242202	0.000158089
526	COHERE	2017	12397.7	93695	923528	1242202	0.0134243
530	CONSTANT BUPH-ER	2017	712	93695	923528	1242202	0.000770957
534	CONTINGENT	2017	1848.71	93695	923528	1242202	0.00200179
545	CROP OIL	2017	800.1	93695	923528	1242202	0.000866352
556	CROP OIL CONCENTRATE	2017	737.58	93695	923528	1242202	0.000798655
565	CROSSHAIR	2017	8400.93	93695	923528	1242202	0.00909656
574	CUT-RATE	2017	177.74	93695	923528	1242202	0.000192458
591	DECIMAL	2017	406	93695	923528	1242202	0.000439619
600	DEPLOY	2017	8512.27	93695	923528	1242202	0.00921712
607	DRIFT-FIANT	2017	436.93	93695	923528	1242202	0.00047311
614	DRIFTSTOP	2017	570.6	93695	923528	1242202	0.000617848
625	DYNE-AMIC	2017	109374	93695	923528	1242202	0.118431
632	ENTRY II SURFACTANT	2017	17	93695	923528	1242202	1.84077e-05
641	EXIT	2017	32189.1	93695	923528	1242202	0.0348545
645	EXTEND-97	2017	59.6	93695	923528	1242202	6.45351e-05
653	FASTEN	2017	5	93695	923528	1242202	5.41402e-06
721	FIRST CHOICE ULTRA PRO	2017	1553.3	93695	923528	1242202	0.00168192
737	FOAM FIGHTER	2017	105	93695	923528	1242202	0.000113694
738	FOAM MELTER	2017	153.36	93695	923528	1242202	0.000166059
746	FRANCHISE	2017	478	93695	923528	1242202	0.00051758
757	FREEWAY	2017	2633.5	93695	923528	1242202	0.00285156
765	G-MAX CA	2017	428.51	93695	923528	1242202	0.000463992
773	GOWAN SPREADER 90	2017	210	93695	923528	1242202	0.000227389
780	GREEN CYPRESS AG AIDE	2017	332	93695	923528	1242202	0.000359491
788	GROUNDED W	2017	3212.6	93695	923528	1242202	0.00347862
795	GROUNDED-CA	2017	1190.75	93695	923528	1242202	0.00128935
813	HASTEN	2017	13.37	93695	923528	1242202	1.44771e-05
817	HASTEN-EA	2017	320.15	93695	923528	1242202	0.00034666
827	HELENA AGRI-DEX	2017	58	93695	923528	1242202	6.28026e-05
836	HELENA INDUCE	2017	15	93695	923528	1242202	1.62421e-05
844	HERBICIDE ENHANCER	2017	28	93695	923528	1242202	3.03185e-05
854	HERBIMAX	2017	3189.45	93695	923528	1242202	0.00345355
858	HI-WETT	2017	1755.3	93695	923528	1242202	0.00190065
868	HI-WETT SUPER-SPREADER	2017	9707.78	93695	923528	1242202	0.0105116
877	HOOK	2017	1696	93695	923528	1242202	0.00183644
892	IN-PLACE	2017	2834.25	93695	923528	1242202	0.00306894
904	INDUCE	2017	6729.57	93695	923528	1242202	0.00728681
911	INTERLOCK	2017	832.27	93695	923528	1242202	0.000901185
915	INVADE	2017	580.62	93695	923528	1242202	0.000628698
928	KALO CROP OIL CONCENTRATE	2017	12.64	93695	923528	1242202	1.36866e-05
937	KALO MODIFIED VEGETABLE OIL	2017	33	93695	923528	1242202	3.57325e-05
948	KINETIC	2017	4297.2	93695	923528	1242202	0.00465303
956	KNAPP ANTIFOAM	2017	37	93695	923528	1242202	4.00638e-05
959	LATRON AG-44M	2017	18	93695	923528	1242202	1.94905e-05
967	LATRON B-1956	2017	453	93695	923528	1242202	0.00049051
977	LATRON B-1956 SPREADER STICKER	2017	57	93695	923528	1242202	6.17198e-05
982	LEAF LIFE WIDESPREAD ORGANIC	2017	117	93695	923528	1242202	0.000126688
993	LI 700	2017	37434	93695	923528	1242202	0.0405337
1003	LIBERATE	2017	34460.4	93695	923528	1242202	0.0373138
1008	LIQUID AMS	2017	320.17	93695	923528	1242202	0.000346681
1019	M.O.C.	2017	3068.38	93695	923528	1242202	0.00332245
1022	MAGNIFY	2017	25	93695	923528	1242202	2.70701e-05
1032	MAX-IT	2017	2514.38	93695	923528	1242202	0.00272258
1043	MAXIMIZER CROP OIL CONCENTRATE	2017	3955.5	93695	923528	1242202	0.00428303
1052	METHOIL	2017	40	93695	923528	1242202	4.33122e-05
1058	MILLER EXIT	2017	50892.9	93695	923528	1242202	0.055107
1062	MILLER FOAM FIGHTER	2017	924.66	93695	923528	1242202	0.00100123
1065	MILLER MIST-CONTROL	2017	931.89	93695	923528	1242202	0.00100905
1076	MILLER NU FILM 17	2017	146.4	93695	923528	1242202	0.000158523
1086	MILLER NU FILM P	2017	32308	93695	923528	1242202	0.0349832
1096	MILLER NU-FILM-17	2017	110	93695	923528	1242202	0.000119108
1105	MILLER NU-FILM-P	2017	382.5	93695	923528	1242202	0.000414173
1115	MILLER SUSTAIN	2017	214	93695	923528	1242202	0.00023172
1135	MONTEREY CROP OIL	2017	28.6	93695	923528	1242202	3.09682e-05
1143	MONTEREY M.S.O.	2017	324.4	93695	923528	1242202	0.000351262
1153	MONTEREY NUTRIENT BUFFER 10-12-0 ZNP	2017	280	93695	923528	1242202	0.000303185
1165	MOR-ACT	2017	322.53	93695	923528	1242202	0.000349237
1171	MSO	2017	4361.76	93695	923528	1242202	0.00472293
1175	MSO COMPLETE	2017	40	93695	923528	1242202	4.33122e-05
1184	MSO CONCENTRATE	2017	1716	93695	923528	1242202	0.00185809
1193	MSO CONCENTRATE METHYLATED SEED OIL	2017	1114.91	93695	923528	1242202	0.00120723
1204	MSO CONCENTRATE WITH LECI-TECH	2017	11661.6	93695	923528	1242202	0.0126272
1212	MSO ULTRA	2017	498.37	93695	923528	1242202	0.000539637
1216	MSO ULTUM	2017	615	93695	923528	1242202	0.000665925
1225	MULTI-SPRED	2017	3019	93695	923528	1242202	0.00326899
1247	NINETY-PLUS	2017	1084.6	93695	923528	1242202	0.00117441
1251	NIS 90:10	2017	252	93695	923528	1242202	0.000272867
1255	NO FOAM	2017	28	93695	923528	1242202	3.03185e-05
1263	NO FOAM A	2017	785.99	93695	923528	1242202	0.000851073
1277	NO FOAM B	2017	4729	93695	923528	1242202	0.00512058
1285	NO FOAM NUTRIENT FOLIAR SOLUTION 8-8-2	2017	10	93695	923528	1242202	1.0828e-05
1288	NOBLE	2017	337.44	93695	923528	1242202	0.000365381
1293	NOVA UNIFORM	2017	20	93695	923528	1242202	2.16561e-05
1298	NU-FILM-17	2017	25	93695	923528	1242202	2.70701e-05
1301	NU-FILM-P	2017	335.5	93695	923528	1242202	0.000363281
1323	ORGANIC BIOLINK SURFACTANT & PENETRANT	2017	559.07	93695	923528	1242202	0.000605363
1337	OROBOOST	2017	1106	93695	923528	1242202	0.00119758
1353	PATROL	2017	2391.02	93695	923528	1242202	0.00258901
1364	PENETRATOR	2017	985.5	93695	923528	1242202	0.0010671
1375	PENOX	2017	144	93695	923528	1242202	0.000155924
1392	PHASE	2017	1332.7	93695	923528	1242202	0.00144305
1402	PHT 10-12-0 ZN	2017	4531.17	93695	923528	1242202	0.00490637
1407	PHT AD-BUFF	2017	774.97	93695	923528	1242202	0.000839141
1413	PHT AD-MAX 90	2017	29747	93695	923528	1242202	0.0322101
1417	PHT AD-SORB RST	2017	94	93695	923528	1242202	0.000101784
1431	PHT BUFFER	2017	849	93695	923528	1242202	0.000919301
1436	PHT CROP OIL CONCENTRATE	2017	541.17	93695	923528	1242202	0.000585981
1450	PHT ENTRY	2017	53045.6	93695	923528	1242202	0.057438
1461	PHT ESCALATE	2017	5345.53	93695	923528	1242202	0.00578816
1469	PHT FASTSTRIKE	2017	1158.93	93695	923528	1242202	0.00125489
1481	PHT GUIDE-IT	2017	2600.86	93695	923528	1242202	0.00281622
1493	PHT KICKER PRO	2017	3	93695	923528	1242202	3.24841e-06
1499	PHT LATRON B-1956	2017	18741.3	93695	923528	1242202	0.0202931
1505	PHT NUTRIENT BUFFER 0-8-0	2017	519	93695	923528	1242202	0.000561975
1514	PHT O/S BLEND	2017	1.17	93695	923528	1242202	1.26688e-06
1517	PHT PERSIST ULTRA	2017	2666.33	93695	923528	1242202	0.00288711
1525	PHT PIERCE	2017	54.55	93695	923528	1242202	5.9067e-05
1533	PHT QUARK	2017	255	93695	923528	1242202	0.000276115
1543	PHT SILGLOW	2017	1343.95	93695	923528	1242202	0.00145523
1547	PHT VOLARE	2017	320.6	93695	923528	1242202	0.000347147
1553	PHT WATER-GUARD RT	2017	88	93695	923528	1242202	9.52868e-05
1563	PLANT HEALTH TECHNOLOGIES FORTIFY	2017	5298.77	93695	923528	1242202	0.00573753
1568	PLANT HEALTH TECHNOLOGIES LOAD-UP	2017	2236.66	93695	923528	1242202	0.00242186
1573	PLANT HEALTH TECHNOLOGIES PERSIST ULTRA	2017	883.22	93695	923528	1242202	0.000956354
1577	PLANT HEALTH TECHNOLOGIES VESTIS	2017	316	93695	923528	1242202	0.000342166
1586	POINTBLANK	2017	3531.99	93695	923528	1242202	0.00382445
1592	PREMIUM MSO METHYLATED SPRAY OIL	2017	443.59	93695	923528	1242202	0.000480321
1610	PRO 90	2017	32819.5	93695	923528	1242202	0.0355371
1621	PRO AMS PLUS	2017	2661.56	93695	923528	1242202	0.00288195
1630	PRO BUPHER	2017	2452.51	93695	923528	1242202	0.00265559
1646	PRO CROP OIL	2017	163.98	93695	923528	1242202	0.000177558
1651	PRO MSO CONCENTRATE	2017	160.12	93695	923528	1242202	0.000173379
1657	PRO MULTI-SPRED	2017	809.84	93695	923528	1242202	0.000876898
1668	PRO SILICONE 100	2017	2406.3	93695	923528	1242202	0.00260555
1679	PRO-TRON	2017	4002.75	93695	923528	1242202	0.00433419
1683	PROLEC	2017	156.6	93695	923528	1242202	0.000169567
1684	PRONATURAL SPREADER-STICKER	2017	6	93695	923528	1242202	6.49683e-06
1695	QUEST	2017	5378.6	93695	923528	1242202	0.00582397
1706	R-11 SPREADER-ACTIVATOR	2017	83051	93695	923528	1242202	0.089928
1717	R-56	2017	7330.3	93695	923528	1242202	0.00793728
1728	R-56 SPREADER-STICKER	2017	60	93695	923528	1242202	6.49683e-05
1732	R-AGENT DL	2017	503.07	93695	923528	1242202	0.000544726
1738	RAINIER-EA	2017	1763.5	93695	923528	1242202	0.00190953
1743	RED-TOP NO FOAM	2017	16	93695	923528	1242202	1.73249e-05
1754	REIGN	2017	3527.7	93695	923528	1242202	0.00381981
1761	REIGN LC	2017	3592.5	93695	923528	1242202	0.00388997
1776	RNA ACTIVATOR 85	2017	18597.6	93695	923528	1242202	0.0201375
1786	RNA BU-PH-ER	2017	4768.6	93695	923528	1242202	0.00516346
1794	RNA BUPHER	2017	4718	93695	923528	1242202	0.00510867
1808	RNA METHOXYLATED OIL	2017	74	93695	923528	1242202	8.01275e-05
1819	RNA SI 100	2017	2514.3	93695	923528	1242202	0.00272249
1832	RNA TRI-AD 73	2017	975.18	93695	923528	1242202	0.00105593
1852	SCANNER	2017	2052.04	93695	923528	1242202	0.00222196
1864	SILICONE SUPER WETTER	2017	100.7	93695	923528	1242202	0.000109038
1871	SILKIN	2017	1107	93695	923528	1242202	0.00119866
1879	SILWET L-77 SURFACTANT	2017	708.2	93695	923528	1242202	0.000766842
1890	SMOKE	2017	4800.8	93695	923528	1242202	0.00519833
1907	SPREADER 90	2017	2986.14	93695	923528	1242202	0.0032334
1916	SPRET	2017	3474.98	93695	923528	1242202	0.00376272
1937	SUPER SPREAD 7000	2017	507.27	93695	923528	1242202	0.000549274
1946	SUPER SPREAD MSO	2017	11584.5	93695	923528	1242202	0.0125438
1954	SURF-90	2017	32661.7	93695	923528	1242202	0.0353662
1974	SYL-COAT	2017	10197.5	93695	923528	1242202	0.0110419
1985	SYL-TAC	2017	14129.7	93695	923528	1242202	0.0152997
1990	SYL-TAC-EA	2017	24437.6	93695	923528	1242202	0.0264611
2018	TRI-FOL	2017	24699.1	93695	923528	1242202	0.0267443
2031	TRIPLELINE FOAM-AWAY	2017	32	93695	923528	1242202	3.46497e-05
2035	TRITON B-1956	2017	59	93695	923528	1242202	6.38854e-05
2043	ULTRA 90-NF	2017	41	93695	923528	1242202	4.4395e-05
2049	ULTRA PRO	2017	1009.92	93695	923528	1242202	0.00109355
2060	UMBRELLA	2017	6566.36	93695	923528	1242202	0.00711008
2071	UNIFAST - B	2017	85	93695	923528	1242202	9.20384e-05
2083	UNIFORM	2017	2768.5	93695	923528	1242202	0.00299774
2091	VANTAGE	2017	5860	93695	923528	1242202	0.00634523
2093	VEGETABLE OIL CONCENTRATE	2017	30	93695	923528	1242202	3.24841e-05
2094	VELOMAX DRT	2017	629.82	93695	923528	1242202	0.000681972
2107	VINTRE	2017	39984.6	93695	923528	1242202	0.0432954
2115	VOYAGER 90/10	2017	4787.04	93695	923528	1242202	0.00518343
2129	WEATHER GARD COMPLETE	2017	4976.78	93695	923528	1242202	0.00538888
2134	WESTERN LIME - HIGH CALCIUM HYDRATED LIME	2017	316	93695	923528	1242202	0.000342166
2142	WESTLINK AG CROP OIL	2017	132.55	93695	923528	1242202	0.000143526
2150	WESTLINK AG INTENSIFY	2017	85	93695	923528	1242202	9.20384e-05
2158	WESTLINK AG SPREADER 90	2017	1348.23	93695	923528	1242202	0.00145987
2169	WETCIT	2017	115.36	93695	923528	1242202	0.000124912
2188	WIDESPREAD MAX	2017	38768.5	93695	923528	1242202	0.0419787
9	38-F DRIFT RETARDANT ADDITIVE	2018	272.23	93878	1011455	1336080	0.000269147
32	ACIDIPHACTANT	2018	8235.05	93878	1011455	1336080	0.00814179
50	ACTIVATE PLUS	2018	6789.88	93878	1011455	1336080	0.00671298
61	ACTIVATOR 90	2018	89470	93878	1011455	1336080	0.0884567
72	AD WET 90 CA	2018	410.07	93878	1011455	1336080	0.000405426
77	AD-HERE SP	2018	1071.36	93878	1011455	1336080	0.00105923
83	AD-MAX 90	2018	617.5	93878	1011455	1336080	0.000610507
93	AD-WET	2018	26	93878	1011455	1336080	2.57055e-05
99	ADJUST	2018	2033.6	93878	1011455	1336080	0.00201057
106	AERO DYNE-AMIC	2018	99.47	93878	1011455	1336080	9.83435e-05
119	AGRI-DEX	2018	175.34	93878	1011455	1336080	0.000173354
125	ALLIANCE	2018	288.55	93878	1011455	1336080	0.000285282
131	ALLIGARE OSS / NIS SURFACTANT	2018	26	93878	1011455	1336080	2.57055e-05
149	AMMONIUM SULFATE	2018	38	93878	1011455	1336080	3.75696e-05
164	ATTACH	2018	2462.96	93878	1011455	1336080	0.00243507
167	AVANT XTRA	2018	170.12	93878	1011455	1336080	0.000168193
195	BIOLINK SPREADER-STICKER	2018	104	93878	1011455	1336080	0.000102822
207	BOND MAX	2018	7035.5	93878	1011455	1336080	0.00695582
212	BORDER MAX	2018	54.55	93878	1011455	1336080	5.39322e-05
213	BRANDT 719 SPREADER	2018	248.5	93878	1011455	1336080	0.000245686
218	BRANDT CROP OIL	2018	135.62	93878	1011455	1336080	0.000134084
226	BRANDT M.S.O.	2018	1344.18	93878	1011455	1336080	0.00132896
235	BRANDT NO FOAM A	2018	1597	93878	1011455	1336080	0.00157891
241	BRANDT ONSITE	2018	1632.09	93878	1011455	1336080	0.00161361
245	BRANDT ORGANICS AG AIDE	2018	94	93878	1011455	1336080	9.29354e-05
257	BRANDT SIDEKICK	2018	25	93878	1011455	1336080	2.47169e-05
262	BRANDT SUPER 7	2018	10914.8	93878	1011455	1336080	0.0107912
267	BRANDT SUPER WETTER	2018	555.22	93878	1011455	1336080	0.000548932
274	BRANDT TRIPLELINE DEFOAMER	2018	90	93878	1011455	1336080	8.89807e-05
278	BRANDT ULTRA 90	2018	583.5	93878	1011455	1336080	0.000576892
283	BRANDT UMBRELLA	2018	22330.1	93878	1011455	1336080	0.0220772
296	BRIMSTONE	2018	31.9	93878	1011455	1336080	3.15387e-05
332	BRITZ O/S BLEND	2018	10	93878	1011455	1336080	9.88675e-06
347	BROADSPRED	2018	491.5	93878	1011455	1336080	0.000485934
354	BROADSPRED GREEN	2018	9963.46	93878	1011455	1336080	0.00985062
363	BRONC MAX	2018	30	93878	1011455	1336080	2.96602e-05
383	BUFFER P.S.	2018	3541.62	93878	1011455	1336080	0.00350151
394	BUFFER PLUS	2018	116	93878	1011455	1336080	0.000114686
405	BUFFER X-TRA	2018	273	93878	1011455	1336080	0.000269908
411	BWC CROP OIL	2018	102.72	93878	1011455	1336080	0.000101557
421	BWC SPREADER 90	2018	242	93878	1011455	1336080	0.000239259
439	CAYUSE PLUS	2018	3123.85	93878	1011455	1336080	0.00308847
449	CHEMURGIC'S MVO CONCENTRATE	2018	633.64	93878	1011455	1336080	0.000626464
454	CHEMURGIC'S NEXT GEN SPREADER	2018	17892.8	93878	1011455	1336080	0.0176902
458	CHEMURGIC'S OR-100 SUPER SPREADER	2018	24.38	93878	1011455	1336080	2.41039e-05
467	CHOICE TRIO	2018	51.82	93878	1011455	1336080	5.12331e-05
478	CHOICE WEATHER MASTER	2018	2952.2	93878	1011455	1336080	0.00291877
484	CLARION	2018	666.82	93878	1011455	1336080	0.000659268
489	CLASS ACT NG	2018	1034.25	93878	1011455	1336080	0.00102254
516	CNI MSO	2018	308.87	93878	1011455	1336080	0.000305372
527	COHERE	2018	6342.6	93878	1011455	1336080	0.00627077
535	CONTINGENT	2018	1354.44	93878	1011455	1336080	0.0013391
546	CROP OIL	2018	650.94	93878	1011455	1336080	0.000643568
557	CROP OIL CONCENTRATE	2018	1276.06	93878	1011455	1336080	0.00126161
566	CROSSHAIR	2018	4730.53	93878	1011455	1336080	0.00467696
575	CUT-RATE	2018	48.37	93878	1011455	1336080	4.78222e-05
594	DELIVER	2018	75	93878	1011455	1336080	7.41506e-05
601	DEPLOY	2018	4613.33	93878	1011455	1336080	0.00456108
608	DRIFT-FIANT	2018	360	93878	1011455	1336080	0.000355923
626	DYNE-AMIC	2018	124983	93878	1011455	1336080	0.123568
642	EXIT	2018	29963.2	93878	1011455	1336080	0.0296239
646	EXTEND-97	2018	43	93878	1011455	1336080	4.2513e-05
654	FASTEN	2018	53	93878	1011455	1336080	5.23998e-05
728	FLAME	2018	120	93878	1011455	1336080	0.000118641
739	FOAM MELTER	2018	187	93878	1011455	1336080	0.000184882
740	FOLIAR NUTRIENT 3 10-12-0 SOLUTION	2018	6.91	93878	1011455	1336080	6.83174e-06
747	FRANCHISE	2018	1692.11	93878	1011455	1336080	0.00167295
758	FREEWAY	2018	43	93878	1011455	1336080	4.2513e-05
766	G-MAX CA	2018	290.9	93878	1011455	1336080	0.000287605
774	GOWAN SPREADER 90	2018	137	93878	1011455	1336080	0.000135448
796	GROUNDED-CA	2018	1221.42	93878	1011455	1336080	0.00120759
799	GROUNDED-W	2018	4022.93	93878	1011455	1336080	0.00397737
818	HASTEN-EA	2018	144.46	93878	1011455	1336080	0.000142824
839	HELENA SPRET	2018	216	93878	1011455	1336080	0.000213554
845	HERBICIDE ENHANCER	2018	64	93878	1011455	1336080	6.32752e-05
855	HERBIMAX	2018	1509.91	93878	1011455	1336080	0.00149281
859	HI-WETT	2018	645	93878	1011455	1336080	0.000637695
878	HOOK	2018	1542.64	93878	1011455	1336080	0.00152517
893	IN-PLACE	2018	1126.69	93878	1011455	1336080	0.00111393
905	INDUCE	2018	19481.5	93878	1011455	1336080	0.0192608
912	INTERLOCK	2018	3788.06	93878	1011455	1336080	0.00374516
916	INVADE	2018	550	93878	1011455	1336080	0.000543771
929	KALO CROP OIL CONCENTRATE	2018	125	93878	1011455	1336080	0.000123584
938	KALO MODIFIED VEGETABLE OIL	2018	58.64	93878	1011455	1336080	5.79759e-05
949	KINETIC	2018	2878	93878	1011455	1336080	0.00284541
968	LATRON B-1956	2018	20	93878	1011455	1336080	1.97735e-05
983	LEAF LIFE WIDESPREAD ORGANIC	2018	1612.14	93878	1011455	1336080	0.00159388
994	LI 700	2018	18921.7	93878	1011455	1336080	0.0187074
1004	LIBERATE	2018	45506.8	93878	1011455	1336080	0.0449914
1009	LIQUID AMS	2018	631.5	93878	1011455	1336080	0.000624348
1023	MAGNIFY	2018	54.5	93878	1011455	1336080	5.38828e-05
1024	MAINSTAY	2018	1387	93878	1011455	1336080	0.00137129
1033	MAX-IT	2018	2051.93	93878	1011455	1336080	0.00202869
1044	MAXIMIZER CROP OIL CONCENTRATE	2018	1121.05	93878	1011455	1336080	0.00110835
1054	MILLER 6050	2018	73	93878	1011455	1336080	7.21733e-05
1059	MILLER EXIT	2018	56602.5	93878	1011455	1336080	0.0559615
1066	MILLER MIST-CONTROL	2018	767.88	93878	1011455	1336080	0.000759184
1077	MILLER NU FILM 17	2018	493.4	93878	1011455	1336080	0.000487812
1087	MILLER NU FILM P	2018	32049.7	93878	1011455	1336080	0.0316867
1097	MILLER NU-FILM-17	2018	105	93878	1011455	1336080	0.000103811
1106	MILLER NU-FILM-P	2018	2372.2	93878	1011455	1336080	0.00234533
1112	MILLER SPRAY AIDE	2018	497.91	93878	1011455	1336080	0.000492271
1116	MILLER SUSTAIN	2018	102.26	93878	1011455	1336080	0.000101102
1144	MONTEREY M.S.O.	2018	329.2	93878	1011455	1336080	0.000325472
1154	MONTEREY NUTRIENT BUFFER 10-12-0 ZNP	2018	416.6	93878	1011455	1336080	0.000411882
1166	MOR-ACT	2018	153.68	93878	1011455	1336080	0.00015194
1172	MSO	2018	2240.3	93878	1011455	1336080	0.00221493
1185	MSO CONCENTRATE	2018	343.84	93878	1011455	1336080	0.000339946
1194	MSO CONCENTRATE METHYLATED SEED OIL	2018	503	93878	1011455	1336080	0.000497303
1205	MSO CONCENTRATE WITH LECI-TECH	2018	4843.25	93878	1011455	1336080	0.0047884
1213	MSO ULTRA	2018	12.5	93878	1011455	1336080	1.23584e-05
1217	MSO ULTUM	2018	182.95	93878	1011455	1336080	0.000180878
1226	MULTI-SPRED	2018	3266	93878	1011455	1336080	0.00322901
1248	NINETY-PLUS	2018	40	93878	1011455	1336080	3.9547e-05
1252	NIS 90:10	2018	25	93878	1011455	1336080	2.47169e-05
1264	NO FOAM A	2018	347	93878	1011455	1336080	0.00034307
1278	NO FOAM B	2018	5183.46	93878	1011455	1336080	0.00512476
1289	NOBLE	2018	137.95	93878	1011455	1336080	0.000136388
1317	ORANJ-ALL	2018	156	93878	1011455	1336080	0.000154233
1324	ORGANIC BIOLINK SURFACTANT & PENETRANT	2018	86	93878	1011455	1336080	8.5026e-05
1338	OROBOOST	2018	1287	93878	1011455	1336080	0.00127242
1354	PATROL	2018	601.04	93878	1011455	1336080	0.000594233
1365	PENETRATOR	2018	3243.2	93878	1011455	1336080	0.00320647
1376	PENOX	2018	80	93878	1011455	1336080	7.9094e-05
1393	PHASE	2018	577.51	93878	1011455	1336080	0.00057097
1403	PHT 10-12-0 ZN	2018	1189.5	93878	1011455	1336080	0.00117603
1408	PHT AD-BUFF	2018	40	93878	1011455	1336080	3.9547e-05
1414	PHT AD-MAX 90	2018	51548	93878	1011455	1336080	0.0509642
1418	PHT AD-SORB RST	2018	94	93878	1011455	1336080	9.29354e-05
1432	PHT BUFFER	2018	572.69	93878	1011455	1336080	0.000566204
1437	PHT CROP OIL CONCENTRATE	2018	111.09	93878	1011455	1336080	0.000109832
1451	PHT ENTRY	2018	52901.1	93878	1011455	1336080	0.0523019
1462	PHT ESCALATE	2018	582.08	93878	1011455	1336080	0.000575488
1470	PHT FASTSTRIKE	2018	637.66	93878	1011455	1336080	0.000630438
1482	PHT GUIDE-IT	2018	1111.86	93878	1011455	1336080	0.00109927
1494	PHT KICKER PRO	2018	376.7	93878	1011455	1336080	0.000372434
1500	PHT LATRON B-1956	2018	14494.6	93878	1011455	1336080	0.0143305
1506	PHT NUTRIENT BUFFER 0-8-0	2018	60	93878	1011455	1336080	5.93205e-05
1507	PHT NUTRIENT BUFFER 10-12-0	2018	19.3	93878	1011455	1336080	1.90814e-05
1518	PHT PERSIST ULTRA	2018	1240.62	93878	1011455	1336080	0.00122657
1526	PHT PIERCE	2018	16	93878	1011455	1336080	1.58188e-05
1534	PHT QUARK	2018	203	93878	1011455	1336080	0.000200701
1544	PHT SILGLOW	2018	439.32	93878	1011455	1336080	0.000434345
1554	PHT WATER-GUARD RT	2018	16	93878	1011455	1336080	1.58188e-05
1564	PLANT HEALTH TECHNOLOGIES FORTIFY	2018	5369.88	93878	1011455	1336080	0.00530906
1569	PLANT HEALTH TECHNOLOGIES LOAD-UP	2018	1607.4	93878	1011455	1336080	0.0015892
1574	PLANT HEALTH TECHNOLOGIES PERSIST ULTRA	2018	27.8	93878	1011455	1336080	2.74852e-05
1578	PLANT HEALTH TECHNOLOGIES VESTIS	2018	421	93878	1011455	1336080	0.000416232
1587	POINTBLANK	2018	779.59	93878	1011455	1336080	0.000770761
1589	POINTBLANK WM	2018	192.4	93878	1011455	1336080	0.000190221
1593	PREMIUM MSO METHYLATED SPRAY OIL	2018	486.74	93878	1011455	1336080	0.000481228
1599	PRIME OIL	2018	13.2	93878	1011455	1336080	1.30505e-05
1611	PRO 90	2018	48925.6	93878	1011455	1336080	0.0483715
1622	PRO AMS PLUS	2018	735.57	93878	1011455	1336080	0.000727239
1631	PRO BUPHER	2018	413	93878	1011455	1336080	0.000408323
1647	PRO CROP OIL	2018	304.39	93878	1011455	1336080	0.000300943
1658	PRO MULTI-SPRED	2018	812.78	93878	1011455	1336080	0.000803575
1669	PRO SILICONE 100	2018	552.06	93878	1011455	1336080	0.000545808
1680	PRO-TRON	2018	5715.57	93878	1011455	1336080	0.00565084
1685	PRONATURAL SPREADER-STICKER	2018	33	93878	1011455	1336080	3.26263e-05
1696	QUEST	2018	2234.78	93878	1011455	1336080	0.00220947
1707	R-11 SPREADER-ACTIVATOR	2018	93585.7	93878	1011455	1336080	0.0925258
1718	R-56	2018	40.2	93878	1011455	1336080	3.97447e-05
1733	R-AGENT DL	2018	312.15	93878	1011455	1336080	0.000308615
1755	REIGN	2018	2191.59	93878	1011455	1336080	0.00216677
1762	REIGN LC	2018	803	93878	1011455	1336080	0.000793906
1765	RENEGADE-EA	2018	119.85	93878	1011455	1336080	0.000118493
1777	RNA ACTIVATOR 85	2018	11995.8	93878	1011455	1336080	0.01186
1787	RNA BU-PH-ER	2018	1962	93878	1011455	1336080	0.00193978
1799	RNA CROP OIL CONCENTRATE 1915	2018	2.45	93878	1011455	1336080	2.42225e-06
1820	RNA SI 100	2018	370.29	93878	1011455	1336080	0.000366096
1824	RNA SPREADER ACTIVATOR 85	2018	18	93878	1011455	1336080	1.77961e-05
1833	RNA TRI-AD 73	2018	36.37	93878	1011455	1336080	3.59581e-05
1845	S-K-H ORGANIC ADHESIVE ADJUVANT	2018	36	93878	1011455	1336080	3.55923e-05
1853	SCANNER	2018	1843.69	93878	1011455	1336080	0.00182281
1865	SILICONE SUPER WETTER	2018	6203.2	93878	1011455	1336080	0.00613295
1872	SILKIN	2018	1427	93878	1011455	1336080	0.00141084
1881	SLAMMER	2018	19.8	93878	1011455	1336080	1.95758e-05
1891	SMOKE	2018	1756.59	93878	1011455	1336080	0.0017367
1908	SPREADER 90	2018	37192.5	93878	1011455	1336080	0.0367713
1917	SPRET	2018	33200.1	93878	1011455	1336080	0.0328241
1926	STA-PUT PLUS	2018	29	93878	1011455	1336080	2.86716e-05
1938	SUPER SPREAD 7000	2018	732.15	93878	1011455	1336080	0.000723858
1947	SUPER SPREAD MSO	2018	4712.29	93878	1011455	1336080	0.00465892
1955	SURF-90	2018	10656.2	93878	1011455	1336080	0.0105355
1962	SURPHTAC	2018	121.82	93878	1011455	1336080	0.00012044
1975	SYL-COAT	2018	6405.4	93878	1011455	1336080	0.00633286
1986	SYL-TAC	2018	981	93878	1011455	1336080	0.00096989
1991	SYL-TAC-EA	2018	11655.6	93878	1011455	1336080	0.0115236
2019	TRI-FOL	2018	19708.2	93878	1011455	1336080	0.019485
2032	TRIPLELINE FOAM-AWAY	2018	44	93878	1011455	1336080	4.35017e-05
2036	TRITON B-1956	2018	165	93878	1011455	1336080	0.000163131
2050	ULTRA PRO	2018	3397.85	93878	1011455	1336080	0.00335937
2061	UMBRELLA	2018	5832.85	93878	1011455	1336080	0.00576679
2067	UNFOAMER	2018	40	93878	1011455	1336080	3.9547e-05
2072	UNIFAST - B	2018	221.74	93878	1011455	1336080	0.000219229
2084	UNIFORM	2018	1966.75	93878	1011455	1336080	0.00194448
2090	VADER	2018	17	93878	1011455	1336080	1.68075e-05
2092	VANTAGE	2018	8323	93878	1011455	1336080	0.00822874
2095	VELOMAX DRT	2018	46.4	93878	1011455	1336080	4.58745e-05
2108	VINTRE	2018	42658.7	93878	1011455	1336080	0.0421756
2111	VISTASIL 100	2018	3081.5	93878	1011455	1336080	0.0030466
2116	VOYAGER 90/10	2018	12220.1	93878	1011455	1336080	0.0120817
2130	WEATHER GARD COMPLETE	2018	2356.22	93878	1011455	1336080	0.00232954
2135	WESTERN LIME - HIGH CALCIUM HYDRATED LIME	2018	490	93878	1011455	1336080	0.000484451
2181	WIDESPREAD	2018	332.75	93878	1011455	1336080	0.000328982
2189	WIDESPREAD MAX	2018	24723.4	93878	1011455	1336080	0.0244434
2205	WILLOWOOD SPREADER	2018	451.36	93878	1011455	1336080	0.000446248
18	2002-08-08	2019	125	NA	1148507	NA	0.000108837
33	ACIDIPHACTANT	2019	6902.5	NA	1148507	NA	0.00600998
51	ACTIVATE PLUS	2019	12806.3	NA	1148507	NA	0.0111504
62	ACTIVATOR 90	2019	115682	NA	1148507	NA	0.100724
78	AD-HERE SP	2019	7330	NA	1148507	NA	0.0063822
84	AD-MAX 90	2019	18	NA	1148507	NA	1.56725e-05
100	ADJUST	2019	1412.8	NA	1148507	NA	0.00123012
107	AERO DYNE-AMIC	2019	564.8	NA	1148507	NA	0.000491769
110	AGRI-A SPRAY ADDITIVE	2019	150	NA	1148507	NA	0.000130604
120	AGRI-DEX	2019	157.02	NA	1148507	NA	0.000136717
122	AGRISOLUTIONS NOBLE	2019	30	NA	1148507	NA	2.61209e-05
126	ALLIANCE	2019	6	NA	1148507	NA	5.22417e-06
132	ALLIGARE OSS / NIS SURFACTANT	2019	12	NA	1148507	NA	1.04483e-05
150	AMMONIUM SULFATE	2019	77.27	NA	1148507	NA	6.72786e-05
156	AQUA BUFF	2019	380	NA	1148507	NA	0.000330864
165	ATTACH	2019	3987.2	NA	1148507	NA	0.00347164
168	AVANT XTRA	2019	288.5	NA	1148507	NA	0.000251196
183	BIO-FILM EXTRA	2019	108	NA	1148507	NA	9.40351e-05
186	BIOLINK ACIDIFIER	2019	0.01	NA	1148507	NA	8.70696e-09
196	BIOLINK SPREADER-STICKER	2019	233	NA	1148507	NA	0.000202872
208	BOND MAX	2019	2790.73	NA	1148507	NA	0.00242988
219	BRANDT CROP OIL	2019	159.71	NA	1148507	NA	0.000139059
221	BRANDT HERBICIDE ACTIVATOR	2019	123.67	NA	1148507	NA	0.000107679
227	BRANDT M.S.O.	2019	2920.56	NA	1148507	NA	0.00254292
231	BRANDT MAGNIFY	2019	895.1	NA	1148507	NA	0.00077936
236	BRANDT NO FOAM A	2019	1567.35	NA	1148507	NA	0.00136468
242	BRANDT ONSITE	2019	326.91	NA	1148507	NA	0.000284639
246	BRANDT ORGANICS AG AIDE	2019	40	NA	1148507	NA	3.48278e-05
251	BRANDT ORGANICS SKH STICKER	2019	96	NA	1148507	NA	8.35868e-05
255	BRANDT PH ADJUST	2019	86.4	NA	1148507	NA	7.52281e-05
263	BRANDT SUPER 7	2019	10768.4	NA	1148507	NA	0.00937596
268	BRANDT SUPER WETTER	2019	498	NA	1148507	NA	0.000433606
271	BRANDT TORPEDO	2019	1705.4	NA	1148507	NA	0.00148488
275	BRANDT TRIPLELINE DEFOAMER	2019	531	NA	1148507	NA	0.000462339
279	BRANDT ULTRA 90	2019	2231	NA	1148507	NA	0.00194252
284	BRANDT UMBRELLA	2019	30573	NA	1148507	NA	0.0266198
297	BRIMSTONE	2019	350	NA	1148507	NA	0.000304743
333	BRITZ O/S BLEND	2019	15	NA	1148507	NA	1.30604e-05
348	BROADSPRED	2019	61	NA	1148507	NA	5.31124e-05
355	BROADSPRED GREEN	2019	5466.77	NA	1148507	NA	0.00475989
364	BRONC MAX	2019	563.59	NA	1148507	NA	0.000490715
384	BUFFER P.S.	2019	1109.46	NA	1148507	NA	0.000966002
395	BUFFER PLUS	2019	18	NA	1148507	NA	1.56725e-05
406	BUFFER X-TRA	2019	146	NA	1148507	NA	0.000127122
412	BWC CROP OIL	2019	21.18	NA	1148507	NA	1.84413e-05
429	CANAXY WATER POOL CONDITIONER	2019	15	NA	1148507	NA	1.30604e-05
440	CAYUSE PLUS	2019	3877.85	NA	1148507	NA	0.00337643
444	CHEMSURF 90	2019	16	NA	1148507	NA	1.39311e-05
450	CHEMURGIC'S MVO CONCENTRATE	2019	378.36	NA	1148507	NA	0.000329436
455	CHEMURGIC'S NEXT GEN SPREADER	2019	16198.9	NA	1148507	NA	0.0141043
468	CHOICE TRIO	2019	308.51	NA	1148507	NA	0.000268618
479	CHOICE WEATHER MASTER	2019	3894.19	NA	1148507	NA	0.00339065
485	CLARION	2019	39.6	NA	1148507	NA	3.44795e-05
490	CLASS ACT NG	2019	542.69	NA	1148507	NA	0.000472518
517	CNI MSO	2019	691.7	NA	1148507	NA	0.00060226
528	COHERE	2019	27408.7	NA	1148507	NA	0.0238646
536	CONTINGENT	2019	1114.89	NA	1148507	NA	0.00097073
547	CROP OIL	2019	182.64	NA	1148507	NA	0.000159024
558	CROP OIL CONCENTRATE	2019	299.08	NA	1148507	NA	0.000260408
567	CROSSHAIR	2019	6176.74	NA	1148507	NA	0.00537806
576	CUT-RATE	2019	380	NA	1148507	NA	0.000330864
578	CYNDER	2019	127.01	NA	1148507	NA	0.000110587
592	DECIMAL	2019	173.82	NA	1148507	NA	0.000151344
602	DEPLOY	2019	3518.57	NA	1148507	NA	0.0030636
616	DROPLEX	2019	35.5	NA	1148507	NA	3.09097e-05
627	DYNE-AMIC	2019	92038.5	NA	1148507	NA	0.0801375
631	ENTRY	2019	86	NA	1148507	NA	7.48798e-05
643	EXIT	2019	26806.9	NA	1148507	NA	0.0233407
648	FARMWORKS 80/20 SURFACTANT	2019	64	NA	1148507	NA	5.57245e-05
655	FASTEN	2019	53	NA	1148507	NA	4.61469e-05
657	FASTSTRIKE	2019	1262.07	NA	1148507	NA	0.00109888
722	FIRST CHOICE ULTRA PRO	2019	2.5	NA	1148507	NA	2.17674e-06
748	FRANCHISE	2019	2480.31	NA	1148507	NA	0.0021596
759	FREEWAY	2019	1669.7	NA	1148507	NA	0.0014538
767	GAUNTLET	2019	1855.44	NA	1148507	NA	0.00161552
775	GOWAN SPREADER 90	2019	108	NA	1148507	NA	9.40351e-05
797	GROUNDED-CA	2019	1696.96	NA	1148507	NA	0.00147754
800	GROUNDED-W	2019	1517.11	NA	1148507	NA	0.00132094
804	GUNSMOKE	2019	113.45	NA	1148507	NA	9.87804e-05
814	HASTEN	2019	52	NA	1148507	NA	4.52762e-05
819	HASTEN-EA	2019	75.43	NA	1148507	NA	6.56766e-05
828	HELENA AGRI-DEX	2019	11.5	NA	1148507	NA	1.0013e-05
856	HERBIMAX	2019	3200.31	NA	1148507	NA	0.0027865
860	HI-WETT	2019	1690	NA	1148507	NA	0.00147148
869	HI-WETT SUPER-SPREADER	2019	1347	NA	1148507	NA	0.00117283
879	HOOK	2019	96	NA	1148507	NA	8.35868e-05
894	IN-PLACE	2019	1953.1	NA	1148507	NA	0.00170056
906	INDUCE	2019	23110.7	NA	1148507	NA	0.0201224
913	INTERLOCK	2019	4966.16	NA	1148507	NA	0.00432401
917	INVADE	2019	27	NA	1148507	NA	2.35088e-05
919	IVC 5150	2019	6.67	NA	1148507	NA	5.80754e-06
930	KALO CROP OIL CONCENTRATE	2019	186.59	NA	1148507	NA	0.000162463
939	KALO MODIFIED VEGETABLE OIL	2019	39.5	NA	1148507	NA	3.43925e-05
950	KINETIC	2019	8077.57	NA	1148507	NA	0.0070331
969	LATRON B-1956	2019	297.48	NA	1148507	NA	0.000259015
978	LATRON B-1956 SPREADER STICKER	2019	1440.57	NA	1148507	NA	0.0012543
984	LEAF LIFE WIDESPREAD ORGANIC	2019	4988.57	NA	1148507	NA	0.00434353
995	LI 700	2019	38931.6	NA	1148507	NA	0.0338976
1005	LIBERATE	2019	54962.4	NA	1148507	NA	0.0478555
1010	LIQUID AMS	2019	1194.38	NA	1148507	NA	0.00103994
1012	LIQUID ZINC	2019	39	NA	1148507	NA	3.39571e-05
1013	LOAD-UP	2019	188.66	NA	1148507	NA	0.000164265
1034	MAX-IT	2019	1721.73	NA	1148507	NA	0.0014991
1045	MAXIMIZER CROP OIL CONCENTRATE	2019	3559.41	NA	1148507	NA	0.00309916
1055	MILLER 6098	2019	10	NA	1148507	NA	8.70696e-06
1060	MILLER EXIT	2019	64157.5	NA	1148507	NA	0.0558616
1063	MILLER FOAM FIGHTER	2019	737.55	NA	1148507	NA	0.000642182
1067	MILLER MIST-CONTROL	2019	1410.6	NA	1148507	NA	0.0012282
1078	MILLER NU FILM 17	2019	60	NA	1148507	NA	5.22417e-05
1088	MILLER NU FILM P	2019	59062.9	NA	1148507	NA	0.0514258
1107	MILLER NU-FILM-P	2019	8661.09	NA	1148507	NA	0.00754117
1113	MILLER SPRAY AIDE	2019	1396.25	NA	1148507	NA	0.00121571
1117	MILLER SUSTAIN	2019	229.66	NA	1148507	NA	0.000199964
1145	MONTEREY M.S.O.	2019	138.34	NA	1148507	NA	0.000120452
1155	MONTEREY NUTRIENT BUFFER 10-12-0 ZNP	2019	446	NA	1148507	NA	0.00038833
1167	MOR-ACT	2019	56	NA	1148507	NA	4.8759e-05
1173	MSO	2019	893.29	NA	1148507	NA	0.000777784
1176	MSO COMPLETE	2019	191.89	NA	1148507	NA	0.000167078
1186	MSO CONCENTRATE	2019	1457.65	NA	1148507	NA	0.00126917
1195	MSO CONCENTRATE METHYLATED SEED OIL	2019	72	NA	1148507	NA	6.26901e-05
1206	MSO CONCENTRATE WITH LECI-TECH	2019	10823.1	NA	1148507	NA	0.00942364
1214	MSO ULTRA	2019	463.01	NA	1148507	NA	0.000403141
1218	MSO ULTUM	2019	590.36	NA	1148507	NA	0.000514024
1227	MULTI-SPRED	2019	3222.67	NA	1148507	NA	0.00280596
1241	NEW CENTURY OIL SPREADER	2019	20.65	NA	1148507	NA	1.79799e-05
1249	NINETY-PLUS	2019	637	NA	1148507	NA	0.000554633
1253	NIS 90:10	2019	174.5	NA	1148507	NA	0.000151936
1265	NO FOAM A	2019	91.25	NA	1148507	NA	7.9451e-05
1279	NO FOAM B	2019	1348.13	NA	1148507	NA	0.00117381
1290	NOBLE	2019	860.84	NA	1148507	NA	0.00074953
1294	NOVA UNIFORM	2019	44	NA	1148507	NA	3.83106e-05
1302	NU-FILM-P	2019	63	NA	1148507	NA	5.48538e-05
1325	ORGANIC BIOLINK SURFACTANT & PENETRANT	2019	76	NA	1148507	NA	6.61729e-05
1339	OROBOOST	2019	4940.28	NA	1148507	NA	0.00430148
1341	PACIFIC PREMIUM DRA	2019	367.93	NA	1148507	NA	0.000320355
1344	PACIFIC PREMIUM NIS	2019	10	NA	1148507	NA	8.70696e-06
1355	PATROL	2019	42.42	NA	1148507	NA	3.69349e-05
1366	PENETRATOR	2019	137.7	NA	1148507	NA	0.000119895
1377	PENOX	2019	130	NA	1148507	NA	0.00011319
1383	PERSIST ULTRA	2019	82	NA	1148507	NA	7.1397e-05
1394	PHASE	2019	601.86	NA	1148507	NA	0.000524037
1404	PHT 10-12-0 ZN	2019	102.43	NA	1148507	NA	8.91854e-05
1409	PHT AD-BUFF	2019	20	NA	1148507	NA	1.74139e-05
1415	PHT AD-MAX 90	2019	52870.3	NA	1148507	NA	0.0460339
1433	PHT BUFFER	2019	155.5	NA	1148507	NA	0.000135393
1438	PHT CROP OIL CONCENTRATE	2019	820.85	NA	1148507	NA	0.00071471
1452	PHT ENTRY	2019	40969.7	NA	1148507	NA	0.0356721
1463	PHT ESCALATE	2019	1944.8	NA	1148507	NA	0.00169333
1471	PHT FASTSTRIKE	2019	1001.48	NA	1148507	NA	0.000871984
1483	PHT GUIDE-IT	2019	1097	NA	1148507	NA	0.000955153
1486	PHT IMPROVE	2019	123	NA	1148507	NA	0.000107096
1501	PHT LATRON B-1956	2019	14253.6	NA	1148507	NA	0.0124105
1519	PHT PERSIST ULTRA	2019	1453.09	NA	1148507	NA	0.0012652
1535	PHT QUARK	2019	35	NA	1148507	NA	3.04743e-05
1545	PHT SILGLOW	2019	72	NA	1148507	NA	6.26901e-05
1565	PLANT HEALTH TECHNOLOGIES FORTIFY	2019	5065.1	NA	1148507	NA	0.00441016
1570	PLANT HEALTH TECHNOLOGIES LOAD-UP	2019	1173.77	NA	1148507	NA	0.001022
1575	PLANT HEALTH TECHNOLOGIES PERSIST ULTRA	2019	68.15	NA	1148507	NA	5.93379e-05
1579	PLANT HEALTH TECHNOLOGIES VESTIS	2019	1072.8	NA	1148507	NA	0.000934082
1588	POINTBLANK	2019	698.52	NA	1148507	NA	0.000608198
1590	POINTBLANK WM	2019	380.49	NA	1148507	NA	0.000331291
1594	PREMIUM MSO METHYLATED SPRAY OIL	2019	412.74	NA	1148507	NA	0.000359371
1600	PRIME OIL	2019	74.33	NA	1148507	NA	6.47188e-05
1612	PRO 90	2019	71609	NA	1148507	NA	0.0623497
1623	PRO AMS PLUS	2019	2661.92	NA	1148507	NA	0.00231772
1632	PRO BUPHER	2019	156	NA	1148507	NA	0.000135829
1638	PRO C.O.C.	2019	19.09	NA	1148507	NA	1.66216e-05
1648	PRO CROP OIL	2019	290.29	NA	1148507	NA	0.000252754
1650	PRO GUARD PH INCREASER FOR SPAS & HOT TUBS	2019	7.5	NA	1148507	NA	6.53022e-06
1659	PRO MULTI-SPRED	2019	1075.6	NA	1148507	NA	0.00093652
1670	PRO SILICONE 100	2019	7247.45	NA	1148507	NA	0.00631032
1681	PRO-TRON	2019	11267	NA	1148507	NA	0.00981009
1697	QUEST	2019	2832.21	NA	1148507	NA	0.00246599
1708	R-11 SPREADER-ACTIVATOR	2019	80740.3	NA	1148507	NA	0.0703002
1719	R-56	2019	421	NA	1148507	NA	0.000366563
1734	R-AGENT DL	2019	255.58	NA	1148507	NA	0.000222532
1739	RAINIER-EA	2019	65	NA	1148507	NA	5.65952e-05
1745	RED-TOP R-11 SPREADER-ACTIVATOR	2019	31	NA	1148507	NA	2.69916e-05
1756	REIGN	2019	2660.53	NA	1148507	NA	0.00231651
1763	REIGN LC	2019	2640.09	NA	1148507	NA	0.00229871
1766	RENEGADE-EA	2019	99.41	NA	1148507	NA	8.65559e-05
1778	RNA ACTIVATOR 85	2019	14264.5	NA	1148507	NA	0.01242
1788	RNA BU-PH-ER	2019	754.25	NA	1148507	NA	0.000656722
1800	RNA CROP OIL CONCENTRATE 1915	2019	53.43	NA	1148507	NA	4.65213e-05
1821	RNA SI 100	2019	2012.67	NA	1148507	NA	0.00175242
1834	RNA TRI-AD 73	2019	25.78	NA	1148507	NA	2.24465e-05
1854	SCANNER	2019	211.4	NA	1148507	NA	0.000184065
1866	SILICONE SUPER WETTER	2019	5375.5	NA	1148507	NA	0.00468042
1873	SILKIN	2019	2256.5	NA	1148507	NA	0.00196472
1882	SLAMMER	2019	196.36	NA	1148507	NA	0.00017097
1892	SMOKE	2019	1425.22	NA	1148507	NA	0.00124093
1909	SPREADER 90	2019	34189.8	NA	1148507	NA	0.0297689
1918	SPRET	2019	4282.75	NA	1148507	NA	0.00372897
1948	SUPER SPREAD MSO	2019	3535.24	NA	1148507	NA	0.00307812
1950	SURF AMMO AMS	2019	784.83	NA	1148507	NA	0.000683348
1956	SURF-90	2019	6425.37	NA	1148507	NA	0.00559454
1958	SURF-AC 910	2019	200.9	NA	1148507	NA	0.000174923
1976	SYL-COAT	2019	2539.4	NA	1148507	NA	0.00221104
1987	SYL-TAC	2019	400.5	NA	1148507	NA	0.000348714
1992	SYL-TAC-EA	2019	20729.9	NA	1148507	NA	0.0180495
2009	THERMX-70	2019	160	NA	1148507	NA	0.000139311
2020	TRI-FOL	2019	17865.2	NA	1148507	NA	0.0155551
2022	TRIO-W	2019	50	NA	1148507	NA	4.35348e-05
2033	TRIPLELINE FOAM-AWAY	2019	81	NA	1148507	NA	7.05263e-05
2044	ULTRA 90-NF	2019	213	NA	1148507	NA	0.000185458
2051	ULTRA PRO	2019	4898.23	NA	1148507	NA	0.00426487
2062	UMBRELLA	2019	6022	NA	1148507	NA	0.00524333
2073	UNIFAST - B	2019	159.54	NA	1148507	NA	0.000138911
2085	UNIFORM	2019	1185	NA	1148507	NA	0.00103177
2096	VERIFACT	2019	152.8	NA	1148507	NA	0.000133042
2098	VESTIS	2019	114	NA	1148507	NA	9.92593e-05
2109	VINTRE	2019	56430.9	NA	1148507	NA	0.0491341
2112	VISTASIL 100	2019	4992.28	NA	1148507	NA	0.00434676
2117	VOYAGER 90/10	2019	6492.86	NA	1148507	NA	0.0056533
2131	WEATHER GARD COMPLETE	2019	2182.94	NA	1148507	NA	0.00190068
2136	WESTERN LIME - HIGH CALCIUM HYDRATED LIME	2019	899	NA	1148507	NA	0.000782755
2170	WETCIT	2019	66	NA	1148507	NA	5.74659e-05
2190	WIDESPREAD MAX	2019	75526	NA	1148507	NA	0.0657602
10	38-F DRIFT RETARDANT ADDITIVE	2020	360	NA	1242202	NA	0.000289808
723	FIRST CHOICE ULTRA PRO	2020	2.5	NA	1242202	NA	2.01256e-06
979	LEAF LIFE FOLIAR NUTRIENT 3	2020	3	NA	1242202	NA	2.41507e-06
1419	PHT AD-SORB RST	2020	3.64	NA	1242202	NA	2.93028e-06
[truncated: 207 more rows]

## Sheet: S5_Fungicide_usage_summary_2020
	CLASS	USE_PRODUCT_NAME	YEAR	POUNDS_CHEMICAL_APPLIED	AMOUNT_TREATED	ADDED_ACRES	BEARING_ACRES	TOTAL_ACRES	PROP_ACRES_TREATED
1	FUNGICIDE	captan products	2010	2338.98	1481.7	28781	555574	674820	0.00266697
2	FUNGICIDE	sulfur products	2010	11523.9	1776.11	28781	555574	674820	0.00319689
3	FUNGICIDE	other	2010	23964.1	18750.2	28781	555574	674820	0.0337492
4	FUNGICIDE	Abound (azoxystrobin)	2010	4674.46	22334.2	28781	555574	674820	0.0402003
5	FUNGICIDE	thiophanate methyl products	2010	16062.2	26265.8	28781	555574	674820	0.0472769
6	FUNGICIDE	ziram products	2010	111180	27047.9	28781	555574	674820	0.0486845
7	FUNGICIDE	chlorothalonil products	2010	98367.1	34533.5	28781	555574	674820	0.0621582
8	FUNGICIDE	copper hydroxide products	2010	46568.8	44707.9	28781	555574	674820	0.0804715
9	FUNGICIDE	Scala SC (pyrimethanil)	2010	12324.2	50156.2	28781	555574	674820	0.0902783
10	FUNGICIDE	DMI-fungicide products	2010	10798.1	100328	28781	555574	674820	0.180585
11	FUNGICIDE	Tilt (propiconazole products)	2010	26639.5	133489	28781	555574	674820	0.240272
12	FUNGICIDE	Vangard WG (cyprodinil products)	2010	39550.7	158365	28781	555574	674820	0.285047
13	FUNGICIDE	Pristine (boscalid / pyraclostrobin)	2010	41845	224182	28781	555574	674820	0.403514
14	FUNGICIDE	iprodione products	2010	163021	312974	28781	555574	674820	0.563334
15	FUNGICIDE	captan products	2011	7629.32	3139.25	52876	608149	727696	0.00516198
16	FUNGICIDE	sulfur products	2011	17043.4	4252.06	52876	608149	727696	0.00699181
17	FUNGICIDE	Abound (azoxystrobin)	2011	1284.04	6243.5	52876	608149	727696	0.0102664
18	FUNGICIDE	other	2011	22581.4	13441.6	52876	608149	727696	0.0221024
19	FUNGICIDE	thiophanate methyl products	2011	11768.3	18138.4	52876	608149	727696	0.0298256
20	FUNGICIDE	ziram products	2011	84096.8	18984.7	52876	608149	727696	0.0312171
21	FUNGICIDE	Quadris Top (azoxystrobin / difenoconazole)	2011	4104.43	25300	52876	608149	727696	0.0416016
22	FUNGICIDE	copper hydroxide products	2011	40893.3	36326.6	52876	608149	727696	0.0597331
23	FUNGICIDE	Scala SC (pyrimethanil)	2011	9600.14	46007.9	52876	608149	727696	0.0756523
24	FUNGICIDE	chlorothalonil products	2011	141711	53633.3	52876	608149	727696	0.0881911
25	FUNGICIDE	DMI-fungicide products	2011	6681.81	68034.1	52876	608149	727696	0.111871
26	FUNGICIDE	Tilt (propiconazole products)	2011	26800.6	133419	52876	608149	727696	0.219385
27	FUNGICIDE	Vangard WG (cyprodinil products)	2011	39430.8	155473	52876	608149	727696	0.25565
28	FUNGICIDE	Pristine (boscalid / pyraclostrobin)	2011	36878.9	193608	52876	608149	727696	0.318356
29	FUNGICIDE	iprodione products	2011	145237	297584	52876	608149	727696	0.489328
30	FUNGICIDE	Luna Experience (fluopyram / tebuconazole)	2012	15.9449	155	41663	646039	769359	0.000239924
31	FUNGICIDE	sulfur products	2012	24329.5	3187.5	41663	646039	769359	0.00493391
32	FUNGICIDE	Luna Sensation (fluopyram / trifloxystrobin)	2012	347.462	4568.9	41663	646039	769359	0.00707217
33	FUNGICIDE	captan products	2012	13582.6	5250.76	41663	646039	769359	0.00812762
34	FUNGICIDE	other	2012	13589.1	8901.88	41663	646039	769359	0.0137792
35	FUNGICIDE	ziram products	2012	46125.3	10423.3	41663	646039	769359	0.0161342
36	FUNGICIDE	Abound (azoxystrobin)	2012	3140.19	18654.1	41663	646039	769359	0.0288745
37	FUNGICIDE	thiophanate methyl products	2012	18204.1	35079.8	41663	646039	769359	0.0542998
38	FUNGICIDE	copper hydroxide products	2012	47261.4	35681.7	41663	646039	769359	0.0552315
39	FUNGICIDE	Quadris Top (azoxystrobin / difenoconazole)	2012	7800.93	42606.7	41663	646039	769359	0.0659506
40	FUNGICIDE	chlorothalonil products	2012	114692	45141.6	41663	646039	769359	0.0698744
41	FUNGICIDE	Scala SC (pyrimethanil)	2012	10522.3	47554.7	41663	646039	769359	0.0736097
42	FUNGICIDE	DMI-fungicide products	2012	6002.82	60857.4	41663	646039	769359	0.0942008
43	FUNGICIDE	Vangard WG (cyprodinil products)	2012	31955.5	119747	41663	646039	769359	0.185356
44	FUNGICIDE	Tilt (propiconazole products)	2012	26396	144039	41663	646039	769359	0.222958
45	FUNGICIDE	Pristine (boscalid / pyraclostrobin)	2012	44420.8	205393	41663	646039	769359	0.317927
46	FUNGICIDE	iprodione products	2012	115101	237230	41663	646039	769359	0.367206
47	FUNGICIDE	captan products	2013	1873.96	617	60251	674820	829610	0.000914318
48	FUNGICIDE	Luna Experience (fluopyram / tebuconazole)	2013	140.17	2005.3	60251	674820	829610	0.00297161
49	FUNGICIDE	sulfur products	2013	19050	2406	60251	674820	829610	0.0035654
50	FUNGICIDE	Abound (azoxystrobin)	2013	747.127	3743.5	60251	674820	829610	0.00554741
51	FUNGICIDE	ziram products	2013	25381.5	9176.3	60251	674820	829610	0.0135981
52	FUNGICIDE	other	2013	13368.4	13083.7	60251	674820	829610	0.0193885
53	FUNGICIDE	Luna Sensation (fluopyram / trifloxystrobin)	2013	1314.57	15389.8	60251	674820	829610	0.0228057
54	FUNGICIDE	chlorothalonil products	2013	67996.1	23757.4	60251	674820	829610	0.0352055
55	FUNGICIDE	Quadris Top (azoxystrobin / difenoconazole)	2013	4837.58	28526.1	60251	674820	829610	0.0422722
56	FUNGICIDE	thiophanate methyl products	2013	13378.5	30230.2	60251	674820	829610	0.0447974
57	FUNGICIDE	copper hydroxide products	2013	45927.8	36937.8	60251	674820	829610	0.0547373
58	FUNGICIDE	Scala SC (pyrimethanil)	2013	10620	50325.6	60251	674820	829610	0.0745763
59	FUNGICIDE	DMI-fungicide products	2013	5734.41	62277.7	60251	674820	829610	0.0922878
60	FUNGICIDE	Vangard WG (cyprodinil products)	2013	27150.3	107444	60251	674820	829610	0.159219
61	FUNGICIDE	Tilt (propiconazole products)	2013	23035.9	119373	60251	674820	829610	0.176896
62	FUNGICIDE	Pristine (boscalid / pyraclostrobin)	2013	23858.3	135194	60251	674820	829610	0.20034
63	FUNGICIDE	iprodione products	2013	112929	240027	60251	674820	829610	0.355691
64	FUNGICIDE	captan products	2014	860.975	294	93918	727696	923528	0.000404015
65	FUNGICIDE	Merivon Xemium (fluxapyroxad / pyraclostrobin)	2014	40.2908	446	93918	727696	923528	0.000612893
66	FUNGICIDE	sulfur products	2014	6268	777.75	93918	727696	923528	0.00106878
67	FUNGICIDE	ziram products	2014	41586.1	7527.67	93918	727696	923528	0.0103445
68	FUNGICIDE	Abound (azoxystrobin)	2014	1652.99	8289.07	93918	727696	923528	0.0113908
69	FUNGICIDE	other	2014	15617.6	14241.5	93918	727696	923528	0.0195706
70	FUNGICIDE	thiophanate methyl products	2014	5152.41	15122.4	93918	727696	923528	0.0207812
71	FUNGICIDE	Luna Experience (fluopyram / tebuconazole)	2014	2301.71	26799.2	93918	727696	923528	0.0368275
72	FUNGICIDE	Quadris Top (azoxystrobin / difenoconazole)	2014	5156.72	29768	93918	727696	923528	0.0409072
73	FUNGICIDE	copper hydroxide products	2014	30956.4	32572.9	93918	727696	923528	0.0447617
74	FUNGICIDE	Scala SC (pyrimethanil)	2014	7757.48	33666.2	93918	727696	923528	0.0462642
75	FUNGICIDE	DMI-fungicide products	2014	5274.95	52337.3	93918	727696	923528	0.071922
76	FUNGICIDE	Luna Sensation (fluopyram / trifloxystrobin)	2014	5701.84	66013.4	93918	727696	923528	0.0907156
77	FUNGICIDE	chlorothalonil products	2014	207123	78447.7	93918	727696	923528	0.107803
78	FUNGICIDE	Vangard WG (cyprodinil products)	2014	22055.4	83581.2	93918	727696	923528	0.114857
79	FUNGICIDE	Tilt (propiconazole products)	2014	26221.9	131939	93918	727696	923528	0.181311
80	FUNGICIDE	Pristine (boscalid / pyraclostrobin)	2014	37221.5	202641	93918	727696	923528	0.278469
81	FUNGICIDE	iprodione products	2014	100442	227057	93918	727696	923528	0.312022
82	FUNGICIDE	captan products	2015	436.038	192.5	87927	769359	1011455	0.000250208
83	FUNGICIDE	sulfur products	2015	24298.2	4949.2	87927	769359	1011455	0.00643289
84	FUNGICIDE	thiophanate methyl products	2015	9025.04	14747.4	87927	769359	1011455	0.0191684
85	FUNGICIDE	Luna Experience (fluopyram / tebuconazole)	2015	1352.85	15419.5	87927	769359	1011455	0.020042
86	FUNGICIDE	Abound (azoxystrobin)	2015	3385.75	15772.5	87927	769359	1011455	0.0205009
87	FUNGICIDE	ziram products	2015	103109	19907.8	87927	769359	1011455	0.0258758
88	FUNGICIDE	copper hydroxide products	2015	22365.7	23253.4	87927	769359	1011455	0.0302244
89	FUNGICIDE	other	2015	17019.5	23795.2	87927	769359	1011455	0.0309286
90	FUNGICIDE	Scala SC (pyrimethanil)	2015	7519.7	34126.2	87927	769359	1011455	0.0443566
91	FUNGICIDE	Quadris Top (azoxystrobin / difenoconazole)	2015	8256.19	48043.6	87927	769359	1011455	0.0624462
92	FUNGICIDE	chlorothalonil products	2015	133861	50789.8	87927	769359	1011455	0.0660157
93	FUNGICIDE	DMI-fungicide products	2015	5403.43	54549.6	87927	769359	1011455	0.0709027
94	FUNGICIDE	Tilt (propiconazole products)	2015	18351.7	91495.5	87927	769359	1011455	0.118924
95	FUNGICIDE	Merivon Xemium (fluxapyroxad / pyraclostrobin)	2015	8632.15	94420.6	87927	769359	1011455	0.122726
96	FUNGICIDE	Luna Sensation (fluopyram / trifloxystrobin)	2015	8562.51	96304.4	87927	769359	1011455	0.125175
97	FUNGICIDE	Vangard WG (cyprodinil products)	2015	29572.4	104611	87927	769359	1011455	0.135972
98	FUNGICIDE	Pristine (boscalid / pyraclostrobin)	2015	22936.3	123992	87927	769359	1011455	0.161163
99	FUNGICIDE	iprodione products	2015	87242.6	194950	87927	769359	1011455	0.253393
100	FUNGICIDE	captan products	2016	6562.65	2924.61	137052	829610	1148507	0.00352528
101	FUNGICIDE	sulfur products	2016	25334.3	4890.96	137052	829610	1148507	0.00589549
102	FUNGICIDE	thiophanate methyl products	2016	5002.6	10529.5	137052	829610	1148507	0.0126922
103	FUNGICIDE	ziram products	2016	101536	16902.9	137052	829610	1148507	0.0203745
104	FUNGICIDE	Abound (azoxystrobin)	2016	5953.8	23266.6	137052	829610	1148507	0.0280453
105	FUNGICIDE	Luna Experience (fluopyram / tebuconazole)	2016	3095.05	29982	137052	829610	1148507	0.0361399
106	FUNGICIDE	other	2016	33205.3	35431	137052	829610	1148507	0.042708
107	FUNGICIDE	copper hydroxide products	2016	37112.8	36792.9	137052	829610	1148507	0.0443496
108	FUNGICIDE	Scala SC (pyrimethanil)	2016	15763.4	72732.6	137052	829610	1148507	0.0876708
109	FUNGICIDE	chlorothalonil products	2016	200750	76620	137052	829610	1148507	0.0923567
110	FUNGICIDE	DMI-fungicide products	2016	9759.07	80925.1	137052	829610	1148507	0.097546
111	FUNGICIDE	Quadris Top (azoxystrobin / difenoconazole)	2016	15949.8	86205	137052	829610	1148507	0.10391
112	FUNGICIDE	Merivon Xemium (fluxapyroxad / pyraclostrobin)	2016	10375.3	112691	137052	829610	1148507	0.135836
113	FUNGICIDE	Tilt (propiconazole products)	2016	28365.2	137614	137052	829610	1148507	0.165878
114	FUNGICIDE	Pristine (boscalid / pyraclostrobin)	2016	25515.7	141288	137052	829610	1148507	0.170307
115	FUNGICIDE	Luna Sensation (fluopyram / trifloxystrobin)	2016	13103.3	144475	137052	829610	1148507	0.174148
116	FUNGICIDE	Vangard WG (cyprodinil products)	2016	41799.3	145883	137052	829610	1148507	0.175845
117	FUNGICIDE	iprodione products	2016	143860	292649	137052	829610	1148507	0.352755
118	FUNGICIDE	captan products	2017	932.496	311	93695	923528	1242202	0.000336752
119	FUNGICIDE	sulfur products	2017	21949.2	2509.03	93695	923528	1242202	0.00271679
120	FUNGICIDE	Abound (azoxystrobin)	2017	821.913	3958.3	93695	923528	1242202	0.00428606
121	FUNGICIDE	ziram products	2017	66592.6	11250.3	93695	923528	1242202	0.0121819
122	FUNGICIDE	Luna Experience (fluopyram / tebuconazole)	2017	2293.94	26552.5	93695	923528	1242202	0.0287512
123	FUNGICIDE	copper hydroxide products	2017	35180.3	32152	93695	923528	1242202	0.0348143
124	FUNGICIDE	thiophanate methyl products	2017	28037.4	35989.7	93695	923528	1242202	0.0389698
125	FUNGICIDE	other	2017	29303.7	47815.7	93695	923528	1242202	0.051775
126	FUNGICIDE	chlorothalonil products	2017	236873	84505	93695	923528	1242202	0.0915023
127	FUNGICIDE	Scala SC (pyrimethanil)	2017	20309.8	90760.6	93695	923528	1242202	0.0982759
128	FUNGICIDE	Pristine (boscalid / pyraclostrobin)	2017	17986.9	91474.6	93695	923528	1242202	0.0990491
129	FUNGICIDE	Quadris Top (azoxystrobin / difenoconazole)	2017	16693.9	93589.9	93695	923528	1242202	0.10134
130	FUNGICIDE	DMI-fungicide products	2017	10391.4	95114.3	93695	923528	1242202	0.10299
131	FUNGICIDE	Merivon Xemium (fluxapyroxad / pyraclostrobin)	2017	13036.2	140720	93695	923528	1242202	0.152372
132	FUNGICIDE	Tilt (propiconazole products)	2017	38063.9	183651	93695	923528	1242202	0.198858
133	FUNGICIDE	Luna Sensation (fluopyram / trifloxystrobin)	2017	17284.3	190366	93695	923528	1242202	0.206129
134	FUNGICIDE	iprodione products	2017	98305.9	197127	93695	923528	1242202	0.21345
135	FUNGICIDE	Vangard WG (cyprodinil products)	2017	57466.2	208576	93695	923528	1242202	0.225847
136	FUNGICIDE	captan products	2018	13476.7	4287.15	93878	1011455	1336080	0.0042386
137	FUNGICIDE	sulfur products	2018	29098.8	5260.73	93878	1011455	1336080	0.00520115
138	FUNGICIDE	ziram products	2018	30075.5	6256.7	93878	1011455	1336080	0.00618584
139	FUNGICIDE	Abound (azoxystrobin)	2018	3335.59	13360.2	93878	1011455	1336080	0.0132089
140	FUNGICIDE	iprodione products	2018	15379.5	31390.3	93878	1011455	1336080	0.0310348
141	FUNGICIDE	thiophanate methyl products	2018	34274.2	39009.8	93878	1011455	1336080	0.038568
142	FUNGICIDE	copper hydroxide products	2018	34296.8	41085.7	93878	1011455	1336080	0.0406203
143	FUNGICIDE	Luna Experience (fluopyram / tebuconazole)	2018	5079.24	60361.3	93878	1011455	1336080	0.0596777
144	FUNGICIDE	Pristine (boscalid / pyraclostrobin)	2018	12760.2	64629.9	93878	1011455	1336080	0.0638979
145	FUNGICIDE	chlorothalonil products	2018	185174	66629.1	93878	1011455	1336080	0.0658746
146	FUNGICIDE	DMI-fungicide products	2018	8309.97	72076.5	93878	1011455	1336080	0.0712602
147	FUNGICIDE	other	2018	30228.9	76233.6	93878	1011455	1336080	0.0753702
148	FUNGICIDE	Quadris Top (azoxystrobin / difenoconazole)	2018	17768.2	101370	93878	1011455	1336080	0.100222
149	FUNGICIDE	Scala SC (pyrimethanil)	2018	24327.8	108740	93878	1011455	1336080	0.107509
150	FUNGICIDE	Merivon Xemium (fluxapyroxad / pyraclostrobin)	2018	12861.8	132409	93878	1011455	1336080	0.13091
151	FUNGICIDE	Vangard WG (cyprodinil products)	2018	46085.2	181872	93878	1011455	1336080	0.179812
152	FUNGICIDE	Tilt (propiconazole products)	2018	45757.8	217071	93878	1011455	1336080	0.214612
153	FUNGICIDE	Luna Sensation (fluopyram / trifloxystrobin)	2018	22225	240855	93878	1011455	1336080	0.238128
154	FUNGICIDE	captan products	2019	689.595	310.5	NA	1148507	NA	0.000270351
155	FUNGICIDE	ziram products	2019	11913.5	2249.02	NA	1148507	NA	0.00195821
156	FUNGICIDE	Abound (azoxystrobin)	2019	1398.56	6642.02	NA	1148507	NA	0.00578318
157	FUNGICIDE	sulfur products	2019	48131.3	8884.32	NA	1148507	NA	0.00773554
158	FUNGICIDE	iprodione products	2019	11093.3	21637.4	NA	1148507	NA	0.0188396
159	FUNGICIDE	copper hydroxide products	2019	43679.4	43638.1	NA	1148507	NA	0.0379955
160	FUNGICIDE	thiophanate methyl products	2019	34764.5	44362.3	NA	1148507	NA	0.0386261
161	FUNGICIDE	Luna Experience (fluopyram / tebuconazole)	2019	3978.26	46423.3	NA	1148507	NA	0.0404205
162	FUNGICIDE	Pristine (boscalid / pyraclostrobin)	2019	9349.12	47486.6	NA	1148507	NA	0.0413464
163	FUNGICIDE	chlorothalonil products	2019	137096	50925.8	NA	1148507	NA	0.0443409
164	FUNGICIDE	DMI-fungicide products	2019	8284.17	69628.3	NA	1148507	NA	0.0606251
165	FUNGICIDE	Quadris Top (azoxystrobin / difenoconazole)	2019	14578.8	81814	NA	1148507	NA	0.0712351
166	FUNGICIDE	other	2019	51490.1	97383.4	NA	1148507	NA	0.0847913
167	FUNGICIDE	Merivon Xemium (fluxapyroxad / pyraclostrobin)	2019	17195.1	182130	NA	1148507	NA	0.15858
168	FUNGICIDE	Scala SC (pyrimethanil)	2019	47849.2	199258	NA	1148507	NA	0.173493
169	FUNGICIDE	Tilt (propiconazole products)	2019	53536.8	251543	NA	1148507	NA	0.219018
170	FUNGICIDE	Luna Sensation (fluopyram / trifloxystrobin)	2019	25988.5	274845	NA	1148507	NA	0.239306
171	FUNGICIDE	Vangard WG (cyprodinil products)	2019	83429.6	288870	NA	1148507	NA	0.251518
172	FUNGICIDE	captan products	2020	517.567	139.5	NA	1242202	NA	0.000112301
173	FUNGICIDE	ziram products	2020	34493.8	6118.64	NA	1242202	NA	0.00492564
174	FUNGICIDE	sulfur products	2020	56063.6	7521.39	NA	1242202	NA	0.00605488
175	FUNGICIDE	Abound (azoxystrobin)	2020	1674.54	7904.27	NA	1242202	NA	0.00636311
176	FUNGICIDE	copper hydroxide products	2020	11580.5	13567.9	NA	1242202	NA	0.0109225
177	FUNGICIDE	iprodione products	2020	8330.31	16809	NA	1242202	NA	0.0135316
178	FUNGICIDE	thiophanate methyl products	2020	19954	24804.3	NA	1242202	NA	0.019968
179	FUNGICIDE	Luna Experience (fluopyram / tebuconazole)	2020	3563.21	39721.5	NA	1242202	NA	0.0319767
180	FUNGICIDE	chlorothalonil products	2020	175170	61812	NA	1242202	NA	0.04976
181	FUNGICIDE	Pristine (boscalid / pyraclostrobin)	2020	12763.2	64764.3	NA	1242202	NA	0.0521367
182	FUNGICIDE	other	2020	76186	67487.5	NA	1242202	NA	0.0543289
183	FUNGICIDE	Quadris Top (azoxystrobin / difenoconazole)	2020	14975.8	84848.8	NA	1242202	NA	0.0683051
184	FUNGICIDE	Tilt (propiconazole products)	2020	24265.2	105075	NA	1242202	NA	0.0845874
185	FUNGICIDE	DMI-fungicide products	2020	12905.9	108499	NA	1242202	NA	0.0873441
186	FUNGICIDE	Scala SC (pyrimethanil)	2020	26138.5	113109	NA	1242202	NA	0.0910556
187	FUNGICIDE	Vangard WG (cyprodinil products)	2020	34393.4	137359	NA	1242202	NA	0.110577
188	FUNGICIDE	Merivon Xemium (fluxapyroxad / pyraclostrobin)	2020	17013.3	180123	NA	1242202	NA	0.145003
189	FUNGICIDE	Luna Sensation (fluopyram / trifloxystrobin)	2020	20037.9	218795	NA	1242202	NA	0.176134

## Sheet: S6_Insect_usage_summary_2020
	CLASS	USE_PRODUCT_NAME	YEAR	POUNDS_CHEMICAL_APPLIED	AMOUNT_TREATED	ADDED_ACRES	BEARING_ACRES	TOTAL_ACRES	PROP_ACRES_TREATED
1	INSECTICIDE	Altacor (chlorantraniliprole products)	2010	12.208	191.1	28781	555574	674820	0.000343969
2	INSECTICIDE	Seize 35 WP (pyriproxyfen products)	2010	145.306	1693.5	28781	555574	674820	0.0030482
3	INSECTICIDE	other	2010	1635.79	1852.75	28781	555574	674820	0.00333484
4	INSECTICIDE	BT and related products	2010	954.317	3087.01	28781	555574	674820	0.00555643
5	INSECTICIDE	Belt (flubendiamide products)	2010	990.065	4184.7	28781	555574	674820	0.00753221
6	INSECTICIDE	Intrepid 2F (methoxyfenozide products)	2010	5253.14	27895.9	28781	555574	674820	0.0502109
7	INSECTICIDE	Dimilin 2L (diflubenzuron products)	2010	18555.9	85929.7	28781	555574	674820	0.154668
8	INSECTICIDE	Altacor (chlorantraniliprole products)	2011	4.1125	47	52876	608149	727696	7.72837e-05
9	INSECTICIDE	Tourismo (flubendiamide / buprofezin)	2011	31.9249	152.9	52876	608149	727696	0.000251419
10	INSECTICIDE	other	2011	697.998	741.91	52876	608149	727696	0.00121995
11	INSECTICIDE	Seize 35 WP (pyriproxyfen products)	2011	198.09	2395	52876	608149	727696	0.00393818
12	INSECTICIDE	BT and related products	2011	519.337	2493.42	52876	608149	727696	0.00410001
13	INSECTICIDE	Belt (flubendiamide products)	2011	781.136	7521.6	52876	608149	727696	0.012368
14	INSECTICIDE	Intrepid 2F (methoxyfenozide products)	2011	3956.2	21622.6	52876	608149	727696	0.0355548
15	INSECTICIDE	Dimilin 2L (diflubenzuron products)	2011	14210.2	69792.5	52876	608149	727696	0.114762
16	INSECTICIDE	Seize 35 WP (pyriproxyfen products)	2012	113.005	1385.5	41663	646039	769359	0.00214461
17	INSECTICIDE	Tourismo (flubendiamide / buprofezin)	2012	300.134	1458.94	41663	646039	769359	0.00225828
18	INSECTICIDE	BT and related products	2012	620.438	2017.71	41663	646039	769359	0.0031232
19	INSECTICIDE	Altacor (chlorantraniliprole products)	2012	193.068	3821.74	41663	646039	769359	0.00591565
20	INSECTICIDE	other	2012	2733.87	5393.42	41663	646039	769359	0.00834844
21	INSECTICIDE	Belt (flubendiamide products)	2012	539.673	5686.3	41663	646039	769359	0.00880179
22	INSECTICIDE	Intrepid 2F (methoxyfenozide products)	2012	8678.85	51034.4	41663	646039	769359	0.0789958
23	INSECTICIDE	Dimilin 2L (diflubenzuron products)	2012	14260.1	71603.6	41663	646039	769359	0.110835
24	INSECTICIDE	Tourismo (flubendiamide / buprofezin)	2013	144.653	704.25	60251	674820	829610	0.00104361
25	INSECTICIDE	Seize 35 WP (pyriproxyfen products)	2013	122.983	1471.7	60251	674820	829610	0.00218088
26	INSECTICIDE	other	2013	288.057	1948.8	60251	674820	829610	0.00288788
27	INSECTICIDE	BT and related products	2013	3112.6	8211.9	60251	674820	829610	0.012169
28	INSECTICIDE	Belt (flubendiamide products)	2013	1323.1	11768.5	60251	674820	829610	0.0174395
29	INSECTICIDE	Altacor (chlorantraniliprole products)	2013	881.526	13349.9	60251	674820	829610	0.0197828
30	INSECTICIDE	Dimilin 2L (diflubenzuron products)	2013	7328.71	36002.7	60251	674820	829610	0.0533516
31	INSECTICIDE	Intrepid 2F (methoxyfenozide products)	2013	10541.5	58685.4	60251	674820	829610	0.0869645
32	INSECTICIDE	Seize 35 WP (pyriproxyfen products)	2014	96.1695	1143.56	93918	727696	923528	0.00157148
33	INSECTICIDE	other	2014	524.259	3027.7	93918	727696	923528	0.00416067
34	INSECTICIDE	BT and related products	2014	5463.6	8834.06	93918	727696	923528	0.0121398
35	INSECTICIDE	Altacor (chlorantraniliprole products)	2014	715.307	10542.2	93918	727696	923528	0.0144871
36	INSECTICIDE	Tourismo (flubendiamide / buprofezin)	2014	2637.3	11734.6	93918	727696	923528	0.0161257
37	INSECTICIDE	Belt (flubendiamide products)	2014	2474.28	21816.9	93918	727696	923528	0.0299807
38	INSECTICIDE	Dimilin 2L (diflubenzuron products)	2014	6265.44	30518.3	93918	727696	923528	0.0419383
39	INSECTICIDE	Intrepid 2F (methoxyfenozide products)	2014	13661.7	73267	93918	727696	923528	0.100684
40	INSECTICIDE	Tourismo (flubendiamide / buprofezin)	2015	96.445	488.3	87927	769359	1011455	0.000634684
41	INSECTICIDE	Seize 35 WP (pyriproxyfen products)	2015	118.697	1494.25	87927	769359	1011455	0.0019422
42	INSECTICIDE	Altacor (chlorantraniliprole products)	2015	212.586	3198.04	87927	769359	1011455	0.00415676
43	INSECTICIDE	BT and related products	2015	4666.64	7129.61	87927	769359	1011455	0.00926695
44	INSECTICIDE	other	2015	1096.69	9361.27	87927	769359	1011455	0.0121676
45	INSECTICIDE	Dimilin 2L (diflubenzuron products)	2015	3512.45	16614.8	87927	769359	1011455	0.0215956
46	INSECTICIDE	Belt (flubendiamide products)	2015	2001.28	18864.9	87927	769359	1011455	0.0245203
47	INSECTICIDE	Intrepid 2F (methoxyfenozide products)	2015	5789.07	28921.2	87927	769359	1011455	0.0375914
48	INSECTICIDE	Tourismo (flubendiamide / buprofezin)	2016	52.0033	284.3	137052	829610	1148507	0.000342691
49	INSECTICIDE	other	2016	1424.2	2975.28	137052	829610	1148507	0.00358636
50	INSECTICIDE	Seize 35 WP (pyriproxyfen products)	2016	314.736	3156.47	137052	829610	1148507	0.00380476
51	INSECTICIDE	Altacor (chlorantraniliprole products)	2016	247.339	3855.55	137052	829610	1148507	0.00464742
52	INSECTICIDE	Dimilin 2L (diflubenzuron products)	2016	2430.51	12663.6	137052	829610	1148507	0.0152646
53	INSECTICIDE	BT and related products	2016	9754.83	17581.2	137052	829610	1148507	0.0211922
54	INSECTICIDE	Belt (flubendiamide products)	2016	2258.7	20547.8	137052	829610	1148507	0.024768
55	INSECTICIDE	Intrepid 2F (methoxyfenozide products)	2016	6130.13	29991.3	137052	829610	1148507	0.0361511
56	INSECTICIDE	Seize 35 WP (pyriproxyfen products)	2017	32.8676	366.9	93695	923528	1242202	0.000397281
57	INSECTICIDE	Belt (flubendiamide products)	2017	65.0861	1184.04	93695	923528	1242202	0.00128208
58	INSECTICIDE	Altacor (chlorantraniliprole products)	2017	395.413	5728.47	93695	923528	1242202	0.00620281
59	INSECTICIDE	other	2017	3193.92	6181.43	93695	923528	1242202	0.00669328
60	INSECTICIDE	Dimilin 2L (diflubenzuron products)	2017	2550.76	13800.1	93695	923528	1242202	0.0149428
61	INSECTICIDE	BT and related products	2017	12464.7	22292.3	93695	923528	1242202	0.0241382
62	INSECTICIDE	Intrepid 2F (methoxyfenozide products)	2017	4841.04	24807.8	93695	923528	1242202	0.026862
63	INSECTICIDE	Belt (flubendiamide products)	2018	142.257	1295.48	93878	1011455	1336080	0.00128081
64	INSECTICIDE	Seize 35 WP (pyriproxyfen products)	2018	151.623	1747	93878	1011455	1336080	0.00172721
65	INSECTICIDE	other	2018	600.714	2172.86	93878	1011455	1336080	0.00214825
66	INSECTICIDE	Altacor (chlorantraniliprole products)	2018	213.075	3240.1	93878	1011455	1336080	0.0032034
67	INSECTICIDE	Dimilin 2L (diflubenzuron products)	2018	1121.37	6970.92	93878	1011455	1336080	0.00689197
68	INSECTICIDE	Intrepid 2F (methoxyfenozide products)	2018	3807.67	18232.5	93878	1011455	1336080	0.018026
69	INSECTICIDE	BT and related products	2018	12954.7	27034	93878	1011455	1336080	0.0267278
70	INSECTICIDE	Seize 35 WP (pyriproxyfen products)	2019	30.8595	326	NA	1148507	NA	0.000283847
71	INSECTICIDE	other	2019	508.643	1915.98	NA	1148507	NA	0.00166824
72	INSECTICIDE	Altacor (chlorantraniliprole products)	2019	417.223	5990.16	NA	1148507	NA	0.00521561
73	INSECTICIDE	Dimilin 2L (diflubenzuron products)	2019	1612.51	7200.54	NA	1148507	NA	0.00626948
74	INSECTICIDE	Intrepid 2F (methoxyfenozide products)	2019	3821.41	19030.9	NA	1148507	NA	0.0165701
75	INSECTICIDE	BT and related products	2019	15518.7	38814.8	NA	1148507	NA	0.0337959
76	INSECTICIDE	Belt (flubendiamide products)	2020	3.8367	31	NA	1242202	NA	2.49557e-05
77	INSECTICIDE	Seize 35 WP (pyriproxyfen products)	2020	37.0401	537	NA	1242202	NA	0.000432297
78	INSECTICIDE	other	2020	295.569	2747.26	NA	1242202	NA	0.0022116
79	INSECTICIDE	Altacor (chlorantraniliprole products)	2020	191.467	2930.24	NA	1242202	NA	0.00235891
80	INSECTICIDE	Dimilin 2L (diflubenzuron products)	2020	1571.07	8182.12	NA	1242202	NA	0.00658679
81	INSECTICIDE	Intrepid 2F (methoxyfenozide products)	2020	3870.65	17529.4	NA	1242202	NA	0.0141115
82	INSECTICIDE	BT and related products	2020	9403.72	23244.4	NA	1242202	NA	0.0187122
